# Supplementary material for: Integrated Metabolomics and Transcriptomics Analysis of Anacardic Acid Inhibition of Breast Cancer Cell Viability
Source: Int J Mol Sci. 2024 Jun 27;25(13):7044. doi: 10.3390/ijms25137044 (PMC11241071; doi:10.3390/ijms25137044)
Supplement: Supplementary file 1 [file ijms-25-07044-s001.zip]

Archive with 6 entries (6 files):
- ijms-3005065-Supplementary caption.pdf
- ijms-3005065-supplementary figures.pptx
- ijms-3005065-Supplementary Table 1 West Coast Metabolomics data.xlsx
- ijms-3005065-Supplementary Table 2.pdf
- ijms-3005065-Supplementary Table 3.pdf
- ijms-3005065-Supplementary Tables S4-S8.pdf
