# Supplementary material for: Integrated Metabolomics and Transcriptomics Analysis of Anacardic Acid Inhibition of Breast Cancer Cell Viability
Source: Int J Mol Sci. 2024 Jun 27;25(13):7044. doi: 10.3390/ijms25137044 (PMC11241071; doi:10.3390/ijms25137044)
Supplement: Supplementary file 1 [file ijms-25-07044-s001.zip › ijms-3005065-Supplementary Table 1 West Coast Metabolomics data.xlsx]

## Sheet: sub
							file id	210112dmgsa33_1	210112dmgsa49_1	210112dmgsa01_1	210112dmgsa06_1	210112dmgsa05_1	210112dmgsa18_1	210112dmgsa15_1	210112dmgsa39_1	210112dmgsa41_1	210112dmgsa03_1	210112dmgsa35_1	210112dmgsa24_1	210112dmgsa12_1	210112dmgsa48_1	210112dmgsa07_1	210112dmgsa09_1	210112dmgsa34_1	210112dmgsa17_1	210112dmgsa31_1	210112dmgsa38_1	210112dmgsa14_1	210112dmgsa47_1	210112dmgsa50_1	210112dmgsa02_1	210112dmgsa11_1	210112dmgsa21_1	210112dmgsa27_1	210112dmgsa44_1	210112dmgsa08_1	210112dmgsa29_1	210112dmgsa19_1	210112dmgsa20_1	210112dmgsa23_1	210112dmgsa22_1	210112dmgsa16_1	210112dmgsa45_1	210112dmgsa26_1	210112dmgsa43_1	210112dmgsa36_1	210112dmgsa28_1	210112dmgsa04_1	210112dmgsa37_1
							mx class	578564	578564	578564	578564	578564	578564	578564	578564	578564	578564	578564	578564	578564	578564	578564	578564	578564	578564	578564	578564	578564	578564	578564	578564	578564	578566	578566	578566	578566	578566	578566	578566	578566	578566	578566	578566	578566	578566	578566	578566	578566	578566
							mx sample	578591	578590	578589	578588	578587	578571	578570	578569	578568	578565	578576	578575	578574	578573	578572	578581	578580	578579	578578	578577	578586	578585	578584	578583	578582	578615	578614	578613	578612	578611	578595	578594	578593	578592	578567	578600	578599	578598	578597	578596	578605	578604
							label	BT-20 AnAc 1_006	BT-20 AnAc 2_007	BT-20 AnAc 3_008	BT-20 AnAc 4_009	BT-20 AnAc 5_010	HCC1806 AnAc 1_046	HCC1806 AnAc 2_047	HCC1806 AnAc 3_048	HCC1806 AnAc 4_049	HCC1806 AnAc 5_050	MCF-7 AnAc 1_036	MCF-7 AnAc 2_037	MCF-7 AnAc 3_038	MCF-7 AnAc 4_039	MCF-7 AnAc 5_040	MDA-MB-231 AnAc 1_026	MDA-MB-231 AnAc 2_027	MDA-MB-231 AnAc 3_028	MDA-MB-231 AnAc 4_029	MDA-MB-231 AnAc 5_030	MDA-MB-468 AnAc 1_016	MDA-MB-468 AnAc 2_017	MDA-MB-468 AnAc 3_018	MDA-MB-468 AnAc 4_019	MDA-MB-468 AnAc 5_020	BT-20 EtOH 1_001	BT-20 EtOH 2_002	BT-20 EtOH 3 _003	BT-20 EtOH 4_004	BT-20 EtOH 5_005	HCC1806 EtOH 1_041	HCC1806 EtOH 2_042	HCC1806 EtOH 3_043	HCC1806 EtOH 4_044	HCC1806 EtOH 5_045	MCF-7 EtOH 2_031	MCF-7 EtOH 2_032	MCF-7 EtOH 3_033	MCF-7 EtOH 4_034	MCF-7 EtOH 5_035	MDA-MB-231 EtOH 1_021	MDA-MB-231 EtOH 2_022
							comment	AnAc	AnAc	AnAc	AnAc	AnAc	AnAc	AnAc	AnAc	AnAc	AnAc	AnAc	AnAc	AnAc	AnAc	AnAc	AnAc	AnAc	AnAc	AnAc	AnAc	AnAc	AnAc	AnAc	AnAc	AnAc	Control	Control	Control	Control	Control	Control	Control	Control	Control	Control	Control	Control	Control	Control	Control	Control	Control
							species	human	human	human	human	human	human	human	human	human	human	human	human	human	human	human	human	human	human	human	human	human	human	human	human	human	human	human	human	human	human	human	human	human	human	human	human	human	human	human	human	human	human
							organ	cells	cells	cells	cells	cells	cells	cells	cells	cells	cells	cells	cells	cells	cells	cells	cells	cells	cells	cells	cells	cells	cells	cells	cells	cells	cells	cells	cells	cells	cells	cells	cells	cells	cells	cells	cells	cells	cells	cells	cells	cells	cells
							treatment	AnAc - human cells	AnAc - human cells	AnAc - human cells	AnAc - human cells	AnAc - human cells	AnAc - human cells	AnAc - human cells	AnAc - human cells	AnAc - human cells	AnAc - human cells	AnAc - human cells	AnAc - human cells	AnAc - human cells	AnAc - human cells	AnAc - human cells	AnAc - human cells	AnAc - human cells	AnAc - human cells	AnAc - human cells	AnAc - human cells	AnAc - human cells	AnAc - human cells	AnAc - human cells	AnAc - human cells	AnAc - human cells	Control - human cells	Control - human cells	Control - human cells	Control - human cells	Control - human cells	Control - human cells	Control - human cells	Control - human cells	Control - human cells	Control - human cells	Control - human cells	Control - human cells	Control - human cells	Control - human cells	Control - human cells	Control - human cells	Control - human cells
BinBase name	ret.index	quant mz	BB id	mass spec	PubChem	KEGG	InChI Key
xylulose	553450	173	31632	85:1861.0 86:702.0 87:1148.0 88:324.0 89:10095.0 90:1041.0 91:452.0 94:60.0 95:96.0 96:155.0 97:114.0 98:195.0 99:528.0 100:1225.0 101:2618.0 102:774.0 103:9082.0 104:930.0 106:381.0 108:16.0 109:127.0 110:14.0 111:327.0 112:10.0 113:567.0 114:3170.0 115:1092.0 116:1102.0 117:15978.0 118:1867.0 119:1700.0 120:3.0 125:55.0 126:826.0 128:264.0 129:1798.0 130:91.0 131:1527.0 132:491.0 133:5046.0 134…	439205	C00312	LQXVFWRQNMEDEE-PYHARJCCSA-N	9278	15950	7621	16090	9493	60938	69803	66759	92142	75375	47479	38096	22526	31215	41317	11902	8031	7557	7528	12609	25625	29171	30104	27020	19411	15094	7113	10488	49517	6855	56544	104246	104074	28818	87069	87748	101260	30188	53629	49491	4844	14738
xylose	543267	103	169	86:77.0 87:118.0 89:838.0 90:80.0 91:46.0 94:19.0 96:63.0 98:48.0 99:37.0 100:186.0 101:192.0 102:469.0 103:7719.0 104:659.0 105:379.0 106:26.0 112:23.0 114:254.0 115:75.0 117:652.0 118:60.0 119:80.0 120:23.0 121:17.0 124:30.0 127:70.0 128:49.0 129:515.0 130:102.0 131:344.0 133:894.0 134:104.0 135:66.0 137:49.0 142:48.0 143:43.0 144:51.0 145:65.0 147:2699.0 148:283.0 149:250.0 151:31.0 155:21.0 1…	135191	C00181	SRBFZHDQGSBBOR-IOVATXLUSA-N	4021	8188	10110	6490	9289	12870	13059	14650	21786	7494	20091	18814	27334	22893	28601	12425	7482	9812	11237	17972	16808	7862	16555	6832	17212	15758	5914	7936	18633	3138	9231	9164	10388	7582	10806	29837	22158	17141	25649	26873	7467	9109
xylonic acid	589278	333	3470	85:12.0 86:132.0 87:283.0 88:40.0 89:385.0 90:10.0 91:255.0 96:912.0 97:35.0 98:139.0 100:294.0 101:56.0 102:461.0 103:5264.0 104:405.0 105:101.0 107:132.0 108:89.0 113:617.0 114:30.0 116:195.0 117:279.0 118:58.0 120:212.0 123:262.0 124:390.0 126:43.0 127:52.0 128:2.0 129:1391.0 130:484.0 131:451.0 133:860.0 134:67.0 141:97.0 142:150.0 143:807.0 144:742.0 145:116.0 146:875.0 147:4046.0 148:465.0 …	6602431	C00502	QXKAIJAYHKCRRA-FLRLBIABSA-N	3121	5757	4967	5243	5773	23046	21003	24786	25583	20024	3029	2241	2038	2650	2624	23838	38999	15778	18637	25731	2215	6290	2168	3061	2297	3798	2170	3882	5758	1777	28171	21874	25971	14972	30717	2898	2362	1852	4197	1948	47873	25562
xylitol	567437	217	5857	85:22.0 87:53.0 88:95.0 89:312.0 94:15.0 99:38.0 101:376.0 103:3875.0 104:345.0 105:78.0 107:25.0 108:24.0 110:68.0 113:18.0 115:63.0 116:117.0 117:1418.0 118:103.0 119:73.0 129:1604.0 130:163.0 131:367.0 132:26.0 133:712.0 135:29.0 142:33.0 143:88.0 147:3295.0 148:560.0 149:319.0 155:12.0 157:214.0 159:20.0 163:58.0 169:22.0 171:40.0 175:99.0 182:58.0 189:476.0 190:74.0 191:333.0 192:19.0 193:15…	6912	C00379	HEBKCHPVOIAQTA-NGQZWQHPSA-N	37339	20854	99227	27816	23725	10022	12484	9442	13190	9583	44237	52278	16968	45182	46048	9634	5527	9256	9766	9774	29715	29751	37207	25356	28673	34219	64003	30503	18505	80275	15009	12589	10122	13020	11544	137320	159403	22715	54039	60009	8096	11079
xanthosine	926133	325	104466	85:67.0 86:155.0 87:150.0 88:146.0 89:671.0 93:64.0 95:58.0 97:44.0 98:90.0 99:197.0 100:550.0 101:133.0 103:3879.0 105:225.0 110:78.0 111:54.0 112:11.0 113:368.0 115:260.0 116:324.0 117:679.0 119:186.0 122:27.0 123:48.0 125:93.0 127:190.0 129:1315.0 131:290.0 133:738.0 134:188.0 135:75.0 141:43.0 142:136.0 143:165.0 144:243.0 145:138.0 146:15.0 147:4210.0 148:264.0 149:485.0 153:108.0 154:74.0 1…	64959	C01762	UBORTCNDUKBEOP-UUOKFMHZSA-N	4307	3283	2623	4509	5832	5421	2582	5059	4099	2796	3092	2009	3699	1881	1763	16128	4216	13026	12361	10719	2852	3985	4010	2975	2576	9471	6563	3891	9156	2863	2702	3702	7235	7047	2780	5471	8826	3565	8375	5483	629	16205
xanthine	701688	353	1669	85:2517.0 86:3710.0 87:2079.0 88:382.0 89:398.0 90:80.0 91:121.0 92:294.0 93:389.0 94:217.0 95:887.0 96:502.0 97:447.0 98:2556.0 99:3280.0 100:20394.0 101:2912.0 102:1806.0 103:2337.0 104:350.0 105:1446.0 106:113.0 107:15.0 108:151.0 109:225.0 110:796.0 111:2460.0 112:928.0 113:1375.0 114:1007.0 115:2460.0 116:1524.0 117:4430.0 118:716.0 119:955.0 120:203.0 121:149.0 122:214.0 123:385.0 124:753.0…	1188	C00385	LRFVTYWOQMYALW-UHFFFAOYSA-N	10001	4905	48185	4593	7617	144813	2047	123470	132926	112976	619	610	515	549	363	441	427	515	573	645	102178	90957	123673	68252	13176	15284	5196	7551	2617	4273	2005	201559	154148	165665	90276	411	405	640	4551	1510	685	340
valine	309359	144	34069	85:44.0 86:4.0 87:165.0 88:68.0 93:69.0 95:3.0 98:16.0 99:101.0 100:1549.0 101:287.0 102:194.0 103:12.0 107:74.0 108:91.0 114:73.0 115:11.0 116:93.0 117:876.0 119:22.0 120:3.0 126:74.0 129:129.0 130:197.0 131:330.0 132:78.0 133:80.0 144:4431.0 145:461.0 146:304.0 147:934.0 156:73.0 157:40.0 160:109.0 171:133.0 172:34.0 188:1.0 189:5.0 199:8.0 205:15.0 218:676.0 219:122.0 220:7.0 261:28.0 263:12.0…	6287	C00183	KZSNJWFQEVHDMF-BYPYZUCNSA-N	1773443	784325	813997	1042112	1032216	1360559	752214	1434880	1025812	2038020	332403	1845170	613480	1251785	812983	1930658	2827833	1135989	1143738	956210	450396	1197209	755786	1057422	252096	948809	926846	1142593	454358	676089	1060683	388947	2395541	1504472	1534382	1429963	2295390	1150401	1364284	754123	2326870	2815103
uridine	861508	217	14815	85:38.0 86:16.0 87:11.0 88:11.0 89:85.0 91:9.0 92:3.0 93:5.0 94:11.0 95:26.0 97:5.0 99:146.0 100:46.0 101:72.0 103:551.0 104:39.0 105:323.0 107:5.0 109:17.0 110:8.0 111:3.0 112:3.0 113:55.0 114:1.0 115:80.0 116:27.0 117:70.0 118:2.0 119:12.0 121:6.0 122:6.0 125:1.0 127:42.0 129:189.0 130:39.0 131:87.0 132:7.0 133:129.0 134:30.0 135:16.0 136:2.0 137:1.0 138:2.0 140:13.0 141:13.0 142:8.0 143:122.0 …	6029	C00299	DRTQHJPVMGBUCF-XVFCMESISA-N	9722	14248	6344	24491	13108	82304	239596	99980	116901	76815	35561	33411	47663	34945	27261	43810	26354	44214	45081	33550	40638	28939	41326	19661	69718	35312	7624	16401	24061	13378	190456	286819	164594	99268	122323	75197	70457	89655	29305	76432	14983	37831
uracil	385816	241	3023	85:7501.0 86:34329.0 87:5443.0 88:5529.0 89:1245.0 90:1710.0 91:2717.0 92:617.0 93:270.0 94:231.0 95:475.0 96:1929.0 97:2207.0 98:3686.0 99:85531.0 100:33488.0 101:12996.0 102:3481.0 103:1997.0 104:1436.0 105:2735.0 106:983.0 107:414.0 108:869.0 109:2764.0 110:7455.0 111:1656.0 112:1145.0 113:21290.0 114:3514.0 115:2496.0 116:1970.0 117:3949.0 118:6193.0 119:1613.0 120:1089.0 121:286.0 122:287.0 …	1174	C00106	ISAKRJDGNUQOIC-UHFFFAOYSA-N	289206	550111	262713	786438	416043	1865097	2237236	2162762	2689624	1895417	13795	32136	75877	38681	25855	76504	49696	83206	62761	70348	776878	383580	922600	304750	180178	636989	166119	440696	444605	136485	1626549	3367496	2828192	1152578	2446224	81736	108123	127453	198977	192018	11288	90766
UDP-N-acetylglucosamine	625003	226	62293	85:4594.0 86:2434.0 87:5676.0 88:2426.0 89:22785.0 90:2257.0 91:1405.0 92:340.0 94:1847.0 96:6574.0 97:93.0 99:8137.0 100:9605.0 101:16140.0 102:6431.0 103:46004.0 104:4259.0 105:3285.0 106:541.0 108:3269.0 109:1371.0 110:1904.0 111:2899.0 112:2358.0 113:15201.0 114:6085.0 115:11835.0 116:17008.0 117:69042.0 118:8172.0 119:7805.0 120:768.0 121:286.0 122:1242.0 123:330.0 124:1545.0 125:766.0 126:1…	445675	C00043	LFTYTUAZOPRMMI-CFRASDGPSA-N	242775	319813	288928	298077	242888	84761	99723	90657	138708	64957	1403177	1128143	473570	1384276	1724920	288101	212516	148401	242511	314193	494633	184423	533348	161595	127500	191305	159265	115402	111551	150111	58179	60973	64081	55808	52710	1786267	1685702	506821	624950	590923	94535	232911
UDP-glucuronic acid	587601	217	7831	87:154.0 89:34.0 96:10.0 97:71.0 98:2.0 99:102.0 101:913.0 103:713.0 111:84.0 113:761.0 114:53.0 115:189.0 116:678.0 117:1036.0 118:23.0 120:1.0 124:3.0 128:50.0 129:1720.0 130:197.0 131:702.0 132:269.0 133:1146.0 134:40.0 135:54.0 141:21.0 142:1.0 143:1068.0 144:123.0 145:349.0 146:24.0 147:2345.0 148:317.0 149:145.0 157:154.0 159:13.0 169:322.0 171:136.0 175:127.0 185:29.0 187:46.0 188:4.0 189:…	17473	C00167	HDYANYHVCAPMJV-LXQIFKJMSA-N	248296	386389	469110	358699	450659	56844	69758	75533	91593	14127	274354	210389	160508	271257	274887	146045	120131	129035	177054	146429	160980	47314	153558	49126	34679	152090	108820	96711	109209	90731	42295	40724	28336	42769	64818	332722	242222	167734	219142	211210	132984	103982
tyrosine	671252	218	16	85:101.0 86:1059.0 87:458.0 89:659.0 90:823.0 91:1849.0 92:215.0 93:210.0 94:46.0 95:258.0 97:226.0 100:19804.0 101:2641.0 102:1366.0 103:1633.0 104:401.0 105:1066.0 107:424.0 113:79.0 115:546.0 116:116.0 117:900.0 118:715.0 119:703.0 120:181.0 121:365.0 123:63.0 124:32.0 125:60.0 128:317.0 129:136.0 130:2787.0 131:1381.0 132:2378.0 133:2406.0 135:1073.0 136:172.0 137:139.0 138:33.0 143:94.0 144:…	6057	C00082	OUYCCCASQSFEME-QMMMGPOBSA-N	3517498	1274159	2813714	1103077	1109907	2412457	1963510	2224497	1616115	1930661	3211179	3180323	2406814	3665233	4378917	4034086	4675355	4206545	3946840	3097061	1468344	1708570	1678351	1647220	268397	2282420	2217865	1500072	847463	1797461	1286003	1450046	2536248	2759983	1606749	3852962	3818327	1494221	1198435	2844994	2859387	4005824
tryptophan	780482	202	14	86:650.0 87:425.0 89:261.0 100:3562.0 101:1584.0 102:1611.0 103:773.0 104:190.0 113:59.0 114:89.0 115:489.0 118:184.0 119:183.0 127:218.0 130:2243.0 131:264.0 132:923.0 133:652.0 144:250.0 145:420.0 146:217.0 147:2097.0 148:245.0 149:212.0 154:44.0 156:266.0 157:161.0 158:212.0 159:339.0 160:439.0 161:112.0 162:7.0 170:343.0 171:149.0 172:244.0 173:187.0 174:182.0 175:114.0 177:48.0 182:53.0 183:…	6305	C00078	QIVBCDIJIAJPQS-VIFPVBQESA-N	1191085	254414	739534	305477	254297	412114	238647	388312	335662	305883	645455	685576	353298	777084	954998	1701133	1080505	1045534	1046934	1554490	475097	557960	438362	505216	94035	352236	762469	313349	129367	540936	176943	239841	426935	360113	351414	937718	873689	248209	224999	535486	729036	1530845
trans-4-hydroxyproline	600285	140	31278	85:871.0 86:266.0 87:14.0 88:69.0 89:49.0 90:32.0 96:118.0 97:114.0 99:764.0 100:239.0 101:247.0 102:73.0 114:210.0 116:290.0 117:486.0 118:103.0 124:121.0 125:30.0 126:35.0 128:94.0 129:1710.0 131:482.0 133:1351.0 135:92.0 140:5257.0 141:604.0 142:870.0 143:106.0 144:34.0 147:2743.0 148:535.0 149:728.0 155:294.0 157:77.0 158:74.0 160:13.0 163:16.0 168:25.0 169:21.0 170:59.0 172:77.0 177:23.0 184…	5810	C01157	PMMYEEVYMWASQN-DMTCNVIQSA-N	22956	9784	20433	8191	8183	22900	18252	21573	28334	10936	46071	19279	84615	37838	54603	75467	19487	28110	31075	74296	43859	51798	48723	37969	20806	11710	25191	8250	17752	34493	18828	27000	20448	25182	19092	20584	63092	56384	64802	72009	15523	86947
tocopherol alpha-	1067809	237	100	85:207.0 87:84.0 88:72.0 91:780.0 92:83.0 93:140.0 94:40.0 95:435.0 97:218.0 99:100.0 103:358.0 105:440.0 106:76.0 107:223.0 108:54.0 109:243.0 110:64.0 111:199.0 112:52.0 113:56.0 115:104.0 116:123.0 117:293.0 119:705.0 120:82.0 121:197.0 129:158.0 131:400.0 134:108.0 135:351.0 136:189.0 141:89.0 145:154.0 147:430.0 149:213.0 159:143.0 161:190.0 162:65.0 163:233.0 164:77.0 174:64.0 175:152.0 177…	14985	C02477	NCYCYZXNIZJOKI-OVSJKPMPSA-N	1744	4594	1222	3960	5915	30916	50878	40443	22266	42260	12478	12276	13646	16928	15030	2791	4166	5646	6531	6795	4023	11587	4650	11749	12675	3503	4762	5456	7145	7915	59032	42629	49144	53490	28189	17045	12123	13278	8581	11047	6992	7536
thymine	420133	255	1692	85:666.0 86:403.0 87:19.0 88:154.0 89:59.0 93:39.0 95:146.0 96:167.0 97:1054.0 98:449.0 99:544.0 100:1474.0 101:116.0 102:23.0 105:17.0 106:562.0 107:491.0 108:82.0 109:39.0 110:831.0 111:563.0 112:311.0 113:8547.0 114:897.0 115:368.0 117:358.0 118:32.0 119:29.0 120:1384.0 121:49.0 123:97.0 124:39.0 125:126.0 126:53.0 127:157.0 129:12.0 130:638.0 131:1043.0 132:150.0 133:491.0 134:105.0 136:32.0 …	1135	C00178	RWQNBRDOKXIBIV-UHFFFAOYSA-N	3908	6118	1768	6410	4791	19737	17821	20947	23429	16239	1656	1317	2796	2069	1505	1807	1583	3201	1832	1480	9376	7356	12091	4611	10116	3626	2901	7266	9523	2885	16083	28390	23420	12404	19233	2434	2654	3583	14848	4788	2231	1469
threonine	409568	218	26	85:1692.0 86:5629.0 87:4799.0 88:907.0 89:613.0 90:123.0 91:125.0 93:55.0 94:68.0 96:272.0 97:242.0 98:1238.0 99:967.0 100:21870.0 101:36969.0 102:6991.0 103:4765.0 104:575.0 105:736.0 106:101.0 111:100.0 112:872.0 113:501.0 114:4912.0 115:4479.0 116:1288.0 117:46070.0 118:5398.0 119:3251.0 120:305.0 121:156.0 126:135.0 128:12161.0 129:12490.0 130:8064.0 131:8458.0 132:8775.0 133:10819.0 134:1884…	6288	C00188	AYFVYJQAPQTCCC-GBXIJSLDSA-N	1619090	484406	1134767	521347	547519	683912	641213	651699	504153	777735	1084379	1988314	2082889	1770309	1457994	2024175	2334569	2600202	2797339	3629291	1234476	687415	1101238	682277	288981	551061	689508	518116	237997	655333	437816	572227	1018988	750478	747704	1925871	2126013	1747320	1225352	1580343	1576724	3045102
threitol	467595	217	770	85:123.0 86:39.0 87:235.0 88:92.0 89:794.0 91:41.0 92:65.0 93:48.0 94:22.0 97:38.0 101:1040.0 102:87.0 103:5119.0 104:409.0 105:302.0 106:38.0 112:26.0 113:47.0 114:17.0 115:225.0 116:875.0 117:3651.0 118:353.0 119:290.0 129:736.0 131:620.0 132:62.0 133:1389.0 134:137.0 135:41.0 143:141.0 145:31.0 147:6122.0 148:886.0 149:553.0 151:42.0 165:22.0 175:40.0 189:971.0 190:191.0 191:521.0 192:94.0 193…	169019	C16884	UNXHWFMMPAWVPI-QWWZWVQMSA-N	6275	6086	10477	6417	5708	2476	7029	4166	3606	4592	5011	5862	6712	6442	4178	4700	9080	8263	3666	7434	6122	3823	4197	3375	4619	7355	5168	12400	6594	4238	2465	3388	5918	3350	3345	6567	9977	6488	13039	4983	5446	7997
terephthalic acid	612262	295	46252	93:32.0 97:573.0 99:581.0 100:343.0 103:753.0 104:407.0 105:160.0 110:73.0 113:443.0 114:186.0 127:331.0 135:303.0 136:17.0 140:23.0 141:407.0 142:11.0 148:5.0 150:16.0 155:406.0 165:8.0 169:133.0 170:13.0 171:22.0 177:12.0 178:23.0 181:6.0 183:11.0 193:31.0 194:38.0 198:15.0 199:12.0 201:24.0 202:2.0 203:18.0 204:9.0 210:13.0 211:54.0 212:16.0 214:8.0 216:3.0 221:330.0 222:60.0 230:10.0 237:12.0…	7489	C06337	KKEYFWRCBNTPAC-UHFFFAOYSA-N	3960	13479	10734	18569	21832	11960	11592	11205	11163	17405	4502	3381	10932	2918	5930	2954	4249	2708	3674	1986	6803	11293	3342	13408	48519	13011	9095	11134	49756	7403	17411	14728	10759	14074	16978	2892	3110	8728	29286	5539	8826	2207
succinic acid	370608	247	161	85:303.0 87:764.0 88:359.0 89:340.0 91:55.0 92:42.0 95:84.0 98:86.0 99:324.0 101:577.0 102:330.0 103:701.0 104:172.0 105:342.0 106:78.0 107:93.0 111:30.0 113:629.0 114:213.0 115:891.0 116:1231.0 117:1124.0 118:170.0 119:320.0 120:104.0 124:22.0 126:77.0 128:196.0 129:6064.0 130:1045.0 131:1466.0 132:345.0 133:2204.0 135:234.0 136:65.0 137:16.0 138:15.0 142:39.0 143:223.0 145:378.0 147:57887.0 148…	1110	C00042	KDYFGRWQOYBRFD-UHFFFAOYSA-N	279091	56113	215261	83349	47439	20927	32387	30230	152484	31454	353585	516600	344803	433185	456954	287802	167551	321077	369687	367242	872594	255286	683822	259279	110583	32322	192287	54353	124398	170749	31303	54947	31945	34402	35863	442883	524657	189577	73682	435784	62854	327286
stearic acid	787622	117	13	85:4191.0 86:1569.0 87:1271.0 88:840.0 89:3341.0 90:339.0 91:1247.0 92:198.0 93:2558.0 94:311.0 95:7043.0 96:882.0 97:6832.0 98:5171.0 99:2925.0 100:405.0 101:1507.0 102:583.0 103:508.0 104:58.0 105:3188.0 106:306.0 107:1125.0 108:164.0 109:2130.0 110:377.0 111:3168.0 112:1361.0 113:512.0 114:158.0 115:1020.0 116:7267.0 117:126653.0 118:11937.0 119:4908.0 120:246.0 121:958.0 122:149.0 123:575.0 1…	5281	C01530	QIQXTHQIDYTFRH-UHFFFAOYSA-N	2607222	10708233	3666053	11620937	9361048	9190504	9948278	10643596	10190322	10883383	1887885	1506889	4281886	1582954	2261938	1896608	4293464	2199660	2578301	1745165	3131479	7599461	3230454	7272269	17737934	8044451	4795553	8918474	21853522	3477192	9685063	10892149	8351443	9222902	10213157	1567158	868399	5443650	5811440	2072944	6584549	1694881
spermine	952638	116	113524	86:4315.0 87:699.0 88:344.0 94:49.0 96:61.0 97:41.0 98:152.0 100:1511.0 101:259.0 102:540.0 112:63.0 113:31.0 114:332.0 115:318.0 116:6309.0 117:751.0 118:217.0 121:55.0 123:33.0 126:57.0 128:361.0 129:783.0 130:1034.0 131:274.0 132:92.0 140:132.0 141:44.0 142:1186.0 143:312.0 144:4553.0 145:503.0 146:438.0 154:88.0 156:1381.0 157:214.0 158:83.0 160:1835.0 161:256.0 162:124.0 163:54.0 168:67.0 17…	1103	C00750	PFNFFQXMRSDOHW-UHFFFAOYSA-N	20260	7964	2373	42070	25072	29570	33713	37183	35013	54968	4272	1867	3788	4221	3610	11740	4055	11464	17641	14415	10849	138058	14319	29032	82673	21153	29564	52848	18449	26617	58863	38634	41781	58365	38175	4371	6073	6760	32774	2111	70393	17725
spermidine	792924	144	1714	86:2249.0 87:97.0 88:90.0 98:50.0 99:209.0 100:1315.0 101:269.0 102:322.0 103:48.0 112:85.0 114:376.0 115:652.0 116:3899.0 117:324.0 118:176.0 123:24.0 126:189.0 128:490.0 129:447.0 130:615.0 131:43.0 132:12.0 140:80.0 142:727.0 144:4737.0 145:505.0 146:609.0 154:339.0 155:8.0 156:1970.0 157:646.0 158:219.0 159:4.0 160:1566.0 161:106.0 162:47.0 168:3.0 170:695.0 171:46.0 172:1272.0 173:230.0 174:…	1102	C00315	ATHGHQPFGPMSJY-UHFFFAOYSA-N	32412	17886	23052	21388	24993	75905	95749	107157	107266	87211	53311	33244	66758	45316	43798	69921	56793	34475	28195	56856	54798	54032	64070	14711	152153	29371	33449	42631	27192	35802	93120	168119	119849	62939	105393	109394	134489	26476	75267	68229	41084	68029
sorbitol	667922	217	162	85:588.0 86:704.0 88:1768.0 89:8743.0 90:652.0 91:1094.0 92:168.0 93:127.0 94:89.0 97:2807.0 98:1048.0 99:1610.0 100:506.0 101:5089.0 102:848.0 103:48732.0 104:4923.0 105:2703.0 106:215.0 109:509.0 110:185.0 111:1108.0 112:146.0 113:1262.0 114:181.0 115:2342.0 116:957.0 117:28648.0 118:2694.0 119:2266.0 120:260.0 121:427.0 123:238.0 124:184.0 125:365.0 126:341.0 127:1107.0 129:20376.0 130:3176.0 …	5780	C00794	FBPFZTCFMRRESA-JGWLITMVSA-N	9621055	4097150	4689227	3480465	2682882	18710	11710	26939	17623	13660	7137	11452	11221	12731	15171	17083	9511	11116	11478	19982	997175	982227	987438	1115843	324710	7091760	16143582	6520379	2640779	14557801	15491	14109	12205	4755	13691	17241	10980	9940	20071	6017	26222	6609
sinigrin	811011	361	351512	86:634.0 87:521.0 88:109.0 89:1191.0 93:186.0 98:538.0 99:575.0 100:3224.0 101:1863.0 102:833.0 103:8120.0 104:705.0 105:183.0 109:490.0 112:49.0 113:365.0 114:2268.0 116:678.0 117:3456.0 118:451.0 119:484.0 120:208.0 126:143.0 127:322.0 128:2344.0 129:7066.0 130:2373.0 131:1578.0 132:717.0 133:2595.0 134:433.0 139:157.0 141:133.0 143:984.0 144:387.0 145:391.0 147:10444.0 148:2200.0 149:1744.0 15…	6911854		PHZOWSSBXJXFOR-PTGZALFTSA-N	6186	10489	5287	8094	7704	3766	1380	5993	3924	3981	9574	7366	7425	8784	9577	3651	760	2412	2600	3455	7326	3794	7096	3910	5267	9891	7861	10365	8329	8268	3089	2938	4310	4578	3378	9727	9636	6077	8935	8989	8902	7001
serotonin	863824	174	364413	86:4107.0 88:265.0 89:507.0 99:113.0 100:836.0 101:537.0 102:87.0 105:231.0 106:150.0 115:184.0 116:354.0 122:106.0 123:35.0 128:209.0 129:489.0 131:657.0 138:69.0 140:59.0 142:417.0 144:225.0 146:183.0 156:136.0 158:66.0 162:90.0 164:50.0 166:73.0 172:44.0 174:17886.0 175:3422.0 176:1438.0 177:194.0 178:69.0 180:20.0 187:100.0 188:94.0 189:77.0 193:213.0 199:82.0 200:82.0 202:366.0 203:60.0 204:…	5202	C00780	QZAYGJVTTNCVMB-UHFFFAOYSA-N	4103	5790	3037	6316	6752	13313	6522	16687	17870	14404	9795	8208	24269	11058	12091	22920	14931	20082	16744	23047	8058	4014	9393	2190	9607	5756	3623	8346	6070	5605	6852	33045	23883	10805	11163	21369	38950	6858	7573	20995	11562	31694
serine	391174	204	474097	85:2706.0 86:2753.0 88:871.0 89:377.0 100:17937.0 103:1705.0 105:375.0 109:193.0 110:614.0 112:231.0 114:2678.0 124:103.0 125:387.0 128:1015.0 130:1966.0 132:3555.0 135:1139.0 140:286.0 147:10394.0 158:493.0 160:214.0 171:1019.0 172:554.0 173:443.0 174:752.0 175:186.0 188:5976.0 189:1284.0 190:857.0 198:156.0 199:134.0 200:169.0 203:537.0 204:36594.0 205:7108.0 206:3157.0 211:220.0 212:78.0 213:1…	5951	C00065	MTCFGRXMJLQNBG-REOHCLBHSA-N	4962482	2176658	4071170	2168358	2423970	3372921	3882976	2832685	1687928	3556016	3631411	3826073	5981009	3799580	3357526	5181140	5245006	3663911	3394484	5589287	3348930	2428413	3317031	2261609	1189233	4212131	3114679	2629253	2088076	2595886	2105405	2083720	4217228	4467355	2450916	2805444	3539387	4291632	3811798	4685055	3205637	5256425
salicylic acid	480699	267	3063	85:285.0 86:220.0 87:2.0 89:1006.0 90:498.0 91:4530.0 92:934.0 93:295.0 94:14.0 95:336.0 96:295.0 98:121.0 99:41.0 100:8.0 102:149.0 103:549.0 104:235.0 105:892.0 106:168.0 107:90.0 108:111.0 109:204.0 111:75.0 112:87.0 115:867.0 116:172.0 117:148.0 118:237.0 119:617.0 120:447.0 121:352.0 122:47.0 123:228.0 124:84.0 126:602.0 128:74.0 129:64.0 130:169.0 131:828.0 132:86.0 133:2119.0 134:461.0 135…	338	C00805	YGSDEFSMJLZEOE-UHFFFAOYSA-N	12343	39433	22553	136408	88542	27773	38058	68538	29367	37954	7056	37479	32259	25772	12942	2458	7455	7550	15198	5102	12597	29704	20909	32473	82763	15491	14890	20437	44843	12648	58411	55868	21354	20573	51374	5948	5884	14241	48835	19256	29981	9390
salicylaldehyde	406586	193	31381	87:65.0 88:27.0 91:2744.0 92:52.0 93:36.0 96:138.0 106:52.0 116:33.0 119:4401.0 120:166.0 121:90.0 122:22.0 131:176.0 147:3598.0 148:313.0 149:2954.0 150:336.0 161:43.0 163:81.0 165:50.0 177:40.0 191:84.0 193:3524.0 194:513.0 195:154.0 207:198.0 208:407.0 215:48.0 221:2397.0 222:521.0 223:306.0 224:98.0 225:11.0 249:78.0 251:65.0 254:26.0 255:54.0 264:27.0 267:587.0 268:77.0 269:124.0 281:629.0 2…	6998	C06202	SMQUZDBALVYZAC-UHFFFAOYSA-N	6680	8918	7459	7216	11843	21222	17613	23516	16722	20081	4366	6251	12397	7229	7877	4568	13955	2448	13286	3739	8823	19333	12751	13475	78275	5272	2646	3946	15254	3052	30157	14698	17587	22063	14156	13798	6390	15205	17310	3888	20728	11167
saccharopine	858549	357	17264	85:336.0 91:56.0 94:299.0 95:5.0 99:270.0 100:970.0 102:193.0 103:704.0 110:25.0 112:161.0 114:215.0 115:518.0 116:222.0 118:7.0 120:67.0 122:343.0 123:51.0 124:41.0 128:524.0 129:268.0 132:90.0 134:108.0 135:90.0 140:234.0 142:489.0 144:106.0 145:105.0 147:334.0 148:502.0 152:4.0 154:168.0 155:462.0 156:3076.0 157:678.0 158:271.0 159:1237.0 160:34.0 164:3.0 165:48.0 167:69.0 168:712.0 169:415.0 …	160556	C00449	ZDGJAHTZVHVLOT-YUMQZZPRSA-N	2699	1690	3071	1102	1293	892	1709	1151	1012	1528	1838	2135	793	2065	2575	1173	359	964	1021	898	1607	956	392	1020	3922	2335	2989	1801	5033	5695	1576	1723	749	783	976	9651	3890	873	8226	881	876	1088
ribulose-5-phosphate	735908	357	42027	85:312.0 86:310.0 87:77.0 88:272.0 89:2115.0 90:271.0 96:12.0 99:105.0 100:160.0 101:1037.0 102:89.0 103:1721.0 104:95.0 105:109.0 107:84.0 108:34.0 110:262.0 111:56.0 112:122.0 114:472.0 116:326.0 117:494.0 126:132.0 127:336.0 128:150.0 129:548.0 130:484.0 131:650.0 133:1471.0 134:596.0 135:26.0 137:39.0 139:9.0 140:48.0 142:152.0 143:193.0 144:59.0 146:124.0 147:3134.0 148:114.0 149:256.0 151:8…	439184	C00199	FNZLKVNUWIIPSJ-UHNVWZDZSA-N	883	12269	2311	18540	10172	404380	499889	437910	317246	304168	6360	6653	3443	5869	5428	2445	3389	2760	2550	2869	31788	26791	35281	31935	13906	5322	1059	8811	14574	925	332779	924643	349390	121988	557080	17932	23640	7295	17758	15291	14944	1873
ribose-5-phosphate	733959	315	13110	85:545.0 86:474.0 87:1100.0 88:217.0 89:4256.0 90:401.0 91:47.0 92:99.0 93:205.0 94:204.0 95:156.0 97:190.0 98:333.0 99:784.0 100:491.0 101:2922.0 102:750.0 103:9773.0 104:376.0 105:702.0 106:146.0 109:53.0 111:403.0 112:959.0 113:1598.0 114:264.0 115:1101.0 116:1782.0 117:2668.0 118:97.0 119:1188.0 120:120.0 121:130.0 122:65.0 123:46.0 124:90.0 125:442.0 126:1382.0 127:181.0 128:1193.0 129:7905.…	439167	C00117	KTVPXOYAKDPRHY-SOOFDHNKSA-N	1262	9116	1672	18826	4715	93689	71135	149317	47438	74929	1806	1519	1688	1784	1931	1697	1415	5221	2865	1317	7717	16635	9719	19139	19755	2189	979	8040	11461	2203	68091	375985	70088	19147	84526	13945	2449	2825	9700	6380	3621	1234
ribose	553135	217	1662	85:8071.0 86:9472.0 87:11706.0 88:7002.0 89:91105.0 90:8121.0 91:4369.0 92:716.0 93:150.0 94:1908.0 95:1008.0 96:977.0 97:1171.0 98:3992.0 99:8420.0 100:38767.0 101:35431.0 102:21246.0 103:1062555.0 104:101843.0 105:73545.0 106:4592.0 107:540.0 108:433.0 109:560.0 110:342.0 111:3649.0 112:4750.0 113:10117.0 114:23592.0 115:17668.0 116:13805.0 117:109230.0 118:11975.0 119:17425.0 120:1771.0 121:10…	5779	C00121	HMFHBZSHGGEWLO-SOOFDHNKSA-N	26400	83154	42022	131682	83965	387391	355605	398448	395169	321408	74151	52913	63906	58643	74004	40398	26444	38621	28213	43280	80340	85090	79663	78831	55205	124670	28203	111258	284107	25932	282849	623074	537319	215121	405078	140981	161246	67522	85806	108686	15984	46348
ribitol	575497	217	7362	85:248.0 86:43.0 87:65.0 88:62.0 89:897.0 90:98.0 92:20.0 95:22.0 99:113.0 100:224.0 101:774.0 102:28.0 103:6316.0 104:624.0 105:415.0 107:35.0 109:433.0 110:374.0 111:71.0 112:1.0 113:273.0 114:80.0 115:19.0 116:274.0 117:7478.0 118:701.0 119:297.0 126:2.0 128:44.0 129:3713.0 130:874.0 131:1633.0 132:149.0 133:1838.0 134:180.0 135:129.0 136:1.0 140:1.0 142:152.0 143:478.0 145:98.0 146:11.0 147:7…	827	C00474	HEBKCHPVOIAQTA-ZXFHETKHSA-N	172065	70766	277548	82247	79467	8115	7212	3104	15093	5741	10511	13241	10702	11507	22988	18173	9080	18715	20231	17694	59031	41080	60092	43847	19247	138543	157607	80671	85277	261226	7870	18501	12124	9064	13111	16725	19931	12669	18933	16254	10843	20348
pyruvic acid	211668	174	583	86:1271.0 87:3393.0 88:4939.0 89:36864.0 90:3575.0 91:1545.0 99:11670.0 100:9133.0 101:3760.0 102:2314.0 111:260.0 112:118.0 114:1389.0 115:16515.0 116:2607.0 117:44546.0 118:6205.0 119:2711.0 128:303.0 129:840.0 131:2446.0 133:6730.0 143:730.0 144:225.0 145:87.0 149:5066.0 150:761.0 154:28.0 157:97.0 158:2571.0 159:990.0 160:146.0 168:28.0 169:66.0 174:40280.0 175:5050.0 176:1835.0 181:83.0 182:…	1060	C00022	LCTONWCANYUPML-UHFFFAOYSA-N	161818	93361	288801	335472	242605	29251	5255	48003	22244	21745	232752	90731	61165	112701	132377	144634	26493	140607	115533	224415	187841	654659	354064	584190	57978	728618	166240	758482	203670	69350	34825	52971	24161	31100	24109	114510	124253	79138	13431	139188	190412	138990
pyrophosphate	327517	110	88181	85:59.0 86:424.0 88:3996.0 89:1099.0 90:521.0 91:2992.0 92:542.0 93:556.0 94:176.0 95:7.0 98:486.0 99:22.0 100:644.0 101:127.0 102:321.0 103:699.0 104:316.0 105:878.0 106:720.0 107:2656.0 108:521.0 109:1698.0 110:90323.0 111:3584.0 113:74.0 114:44.0 115:1098.0 116:32.0 117:291.0 118:249.0 119:1334.0 120:399.0 121:1855.0 122:318.0 123:1116.0 124:21.0 125:322.0 131:709.0 132:202.0 133:5324.0 134:26…	1023	C00013	XPPKVPWEQAFLFU-UHFFFAOYSA-N	3666133	2443403	3972823	1188407	502279	733932	631632	776204	1114599	450659	9645467	6874385	6284132	6995183	7598254	2226234	2486692	2387567	3287699	5157256	3498678	2361673	7160272	1737382	2865060	3000403	1581367	1257713	1126666	2353047	719254	338440	720093	729440	499503	6553812	2076220	8092333	4191752	6235729	733248	1535317
putrescine	588119	174	21703	85:624.0 86:17614.0 87:1954.0 88:701.0 95:37.0 96:1.0 97:93.0 98:646.0 99:2310.0 100:8640.0 101:1171.0 102:973.0 103:9.0 110:382.0 111:26.0 112:811.0 113:463.0 114:1772.0 115:664.0 116:1599.0 117:894.0 118:197.0 124:16.0 125:39.0 126:2092.0 127:226.0 128:1088.0 129:243.0 130:4521.0 131:1582.0 132:862.0 140:655.0 141:77.0 142:1872.0 143:265.0 144:500.0 145:66.0 146:2422.0 153:32.0 156:175.0 158:65…	1045	C00138	KIDHWZJUCRJVML-UHFFFAOYSA-N	46868	22122	68484	29402	30594	93926	175130	114500	164763	132132	85310	66525	784620	78437	49267	648845	208355	357268	408802	666167	823853	40404	758736	36393	927293	59918	93999	45346	32243	145603	315953	570803	203178	142143	396146	104433	133872	572501	108358	651602	378806	532354
pseudo uridine	813899	217	1688	86:237.0 88:11.0 89:59.0 98:89.0 99:253.0 100:1259.0 101:467.0 102:246.0 103:1528.0 104:31.0 105:44.0 106:207.0 107:166.0 109:7.0 110:112.0 111:375.0 113:146.0 114:80.0 115:64.0 116:328.0 117:474.0 118:55.0 122:3.0 124:1.0 125:164.0 127:342.0 128:214.0 129:1201.0 130:286.0 131:481.0 132:107.0 133:1244.0 134:252.0 136:17.0 137:5.0 140:118.0 141:89.0 142:644.0 143:887.0 144:172.0 145:62.0 147:4539.…	15047	C02067	PTJWIQPHWPFNBW-GBNDHIKLSA-N	9266	9167	13392	29294	15369	119214	95732	125516	100372	68995	25700	42178	44465	30893	38351	10895	12163	10496	9547	10163	14675	22020	18821	21415	22053	9761	11319	16991	42400	4752	87573	167783	140184	59285	94038	90915	102201	44108	39172	88014	7440	14321
proline	364523	142	171970	85:1055.0 86:1908.0 87:916.0 88:634.0 95:165.0 96:356.0 97:345.0 99:1005.0 100:3118.0 101:1393.0 103:251.0 106:185.0 107:211.0 108:134.0 113:1037.0 114:294.0 115:1417.0 118:96.0 121:64.0 126:275.0 128:58.0 131:365.0 133:1875.0 140:1177.0 142:96461.0 143:13706.0 144:4081.0 145:234.0 147:1734.0 148:505.0 155:204.0 170:1119.0 174:120.0 175:34.0 176:111.0 181:141.0 184:74.0 196:36.0 204:70.0 215:33.0…	145742	C00148	ONIBWKKTOPOVIA-BYPYZUCNSA-N	646321	197355	1099156	286193	390684	366575	356571	360600	469253	815180	2663620	6705054	1063939	5719880	3345030	3685604	2005937	2193296	2230670	2777516	807226	507861	942826	598116	122766	365311	337421	488222	85240	189544	312646	470758	1043186	433485	778223	4279809	7028268	1271936	6020565	1049722	1253761	5228846
pipecolinic acid	404121	156	2448	85:187.0 88:116.0 99:41.0 100:66.0 101:16.0 103:96.0 109:24.0 110:3.0 113:34.0 114:48.0 116:62.0 117:22.0 126:6.0 127:56.0 128:38.0 130:33.0 134:136.0 147:48.0 151:152.0 152:36.0 156:4170.0 157:475.0 158:163.0 168:30.0 171:57.0 181:23.0 184:125.0 186:10.0 193:50.0 216:8.0 227:24.0 230:88.0 231:22.0 299:135.0 300:78.0 304:20.0 318:8.0 363:26.0 391:1.0 400:3.0 407:6.0 410:5.0 435:5.0 467:3.0 487:21…	6931662		HXEACLLIILLPRG-RXMQYKEDSA-N	2817	3395	2213	2432	3095	1205	1760	1341	1683	1739	1602	1565	2149	2265	1542	1592	1029	1382	1956	1674	2201	2654	2196	2177	3618	1807	4493	3702	6713	3870	2435	3252	1635	1419	1967	2282	2688	2449	10353	1615	1078	1960
pimelic acid	523205	155	33429	85:401.0 86:767.0 87:6.0 88:84.0 93:6.0 95:185.0 96:65.0 97:1110.0 98:147.0 99:197.0 100:40.0 101:333.0 102:57.0 103:160.0 104:5.0 105:28.0 107:362.0 108:52.0 110:38.0 111:119.0 112:3.0 113:401.0 115:115.0 116:422.0 117:2566.0 118:134.0 119:71.0 122:1.0 124:204.0 125:2198.0 127:220.0 128:25.0 129:1610.0 130:615.0 131:483.0 133:564.0 134:57.0 135:84.0 137:56.0 138:18.0 139:8.0 140:14.0 141:43.0 14…	385	C02656	WLJVNTCWHIRURA-UHFFFAOYSA-N	12925	44978	10702	33980	36984	25412	31550	27813	30594	26636	12751	10453	28570	10947	13224	7688	8963	9049	11135	8191	13428	28980	14953	25914	69505	25394	19218	27240	88868	15157	29417	27231	21352	22743	26481	9032	10367	28641	28186	14809	18272	4571
phytosphingosine	910976	204	171211	87:397.0 88:730.0 89:874.0 91:987.0 93:161.0 95:1050.0 97:1193.0 99:275.0 100:3999.0 101:1245.0 102:1696.0 103:3879.0 105:282.0 111:438.0 112:150.0 113:235.0 114:896.0 115:1398.0 116:3696.0 117:1599.0 118:356.0 119:207.0 125:134.0 128:638.0 129:3267.0 130:924.0 131:861.0 132:1790.0 133:1790.0 134:209.0 141:40.0 143:599.0 145:207.0 147:6661.0 148:959.0 149:421.0 154:115.0 159:114.0 165:157.0 171:5…	122121	C12144	AERBNCYCJBRYDG-KSZLIROESA-N	18628	20208	27916	17275	19168	10514	13188	11205	10575	21911	46048	31065	37366	39625	31187	49626	45665	34108	30074	43744	73643	32795	60445	33312	18574	22801	22725	19980	17393	25807	16932	15215	12547	44700	13319	42799	42876	39149	32868	44273	72548	60925
phosphoethanolamine	604335	299	41988	85:4482.0 86:63617.0 87:12014.0 88:3644.0 89:3383.0 90:821.0 91:1349.0 92:430.0 93:340.0 94:5.0 95:45.0 96:789.0 97:261.0 98:2892.0 99:2491.0 100:203982.0 101:23440.0 102:10502.0 103:8600.0 104:1871.0 105:4659.0 106:990.0 107:3114.0 108:204.0 109:543.0 111:145.0 112:388.0 113:3848.0 114:98861.0 115:59768.0 116:15091.0 117:9619.0 118:1800.0 119:8190.0 120:1538.0 121:5493.0 122:606.0 123:1961.0 124…	1015	C00346	SUHOOTKUPISOBE-UHFFFAOYSA-N	516589	1137171	2011720	1057350	814834	1541015	955447	1420954	1012020	627480	3502887	2405392	1594381	4046003	1476427	458442	512094	304729	359889	317104	896374	794757	693808	572755	225974	1657497	545117	1605999	699160	419952	1065166	710334	1262487	1401608	788534	4118010	2823979	1190668	1193007	2513100	378204	464770
phosphoenolpyruvate	518184	211	1685	85:722.0 87:475.0 88:135.0 89:540.0 91:470.0 92:190.0 93:453.0 94:75.0 95:114.0 98:478.0 99:505.0 100:235.0 101:256.0 102:52.0 103:1316.0 104:188.0 105:852.0 106:273.0 107:249.0 108:154.0 109:372.0 111:44.0 112:32.0 113:98.0 114:132.0 115:2290.0 116:478.0 117:879.0 118:282.0 119:1600.0 120:274.0 121:1440.0 122:140.0 123:412.0 124:34.0 126:75.0 128:64.0 129:1559.0 130:357.0 131:2281.0 132:277.0 13…	58114173	C00074	DTBNBXWJWCWCIK-UHFFFAOYSA-N	4601	45032	2292	21771	6349	107487	3667	32215	121670	27841	11322	33079	30779	21718	4516	8528	3420	2906	2795	9120	3529	18783	2971	2610	33653	26866	2068	5218	29396	708	26556	15163	129765	219116	42090	62301	76249	35094	20071	51041	2967	16256
phosphate	345365	314	4	85:2157.0 86:4845.0 87:5305.0 88:1544.0 89:6178.0 90:913.0 91:5486.0 92:639.0 93:1090.0 94:256.0 95:178.0 96:901.0 97:221.0 98:1216.0 99:626.0 100:3524.0 103:17906.0 104:4250.0 105:12326.0 106:1911.0 107:7514.0 108:751.0 109:2429.0 110:239.0 112:225.0 113:1044.0 114:607.0 115:23611.0 116:3246.0 117:2166.0 118:1082.0 119:15220.0 120:2183.0 121:11456.0 122:1330.0 123:5152.0 124:478.0 125:397.0 126:…	1004	C00009	NBIIXXVUZAFLBC-UHFFFAOYSA-N	1611944	13448182	1190181	13436996	9299536	7156594	9555397	7984865	8810756	4188128	2065327	1774646	1920213	1381402	1154163	1044638	849759	2235142	445326	1051974	3076010	8829668	2169279	9492789	26998302	1750703	6894414	8894062	12679937	5548228	12231835	2940051	3381117	6404443	11010196	662025	1520627	2493855	21674253	323501	5114900	992606
phenylalanine	537804	192	33	85:116.0 86:960.0 87:386.0 88:130.0 89:524.0 90:333.0 91:7394.0 92:957.0 93:245.0 95:80.0 97:48.0 98:130.0 99:52.0 100:9746.0 101:1177.0 102:805.0 103:1034.0 104:243.0 105:388.0 107:71.0 113:39.0 114:39.0 115:219.0 116:165.0 117:780.0 118:464.0 119:424.0 120:416.0 121:430.0 122:59.0 123:39.0 129:97.0 130:1679.0 131:1133.0 132:1341.0 133:1146.0 134:336.0 135:293.0 136:49.0 138:34.0 139:49.0 140:25…	6140	C00079	COLNVLDHVKWLRT-QMMMGPOBSA-N	1416891	535364	1091752	505134	578857	1494199	1440728	1472805	891362	1042283	1311314	1083436	1077272	1229636	1829397	2524500	1698564	1364950	1336943	2566427	815623	794573	956517	824692	271318	1074079	991552	573168	539571	781964	857491	1022320	1272607	1575721	799741	1324078	1372997	661520	437874	1156236	1391123	2451295
pentadecanoic acid	674647	117	1680	85:1079.0 86:936.0 87:668.0 88:311.0 89:1235.0 90:252.0 91:363.0 92:121.0 93:924.0 94:23.0 95:2663.0 96:207.0 97:1950.0 98:1682.0 99:1097.0 100:375.0 101:739.0 102:111.0 103:398.0 105:1755.0 106:21.0 107:560.0 109:714.0 110:435.0 111:832.0 112:533.0 113:210.0 114:84.0 115:386.0 116:3014.0 117:51588.0 118:5064.0 119:2265.0 120:57.0 121:350.0 122:9.0 123:205.0 124:23.0 125:265.0 126:192.0 127:184.0…	13849	C16537	WQEPLUUGTLDZJY-UHFFFAOYSA-N	48610	189608	165339	190898	174916	132711	149640	147740	142473	151762	31994	25958	74278	25961	32292	34614	51201	29955	31685	34450	66810	117292	74112	109418	306234	159567	69951	165742	300821	84316	150953	170108	125270	157699	157676	30292	23460	95472	112667	108337	65483	28935
pantothenic acid	690887	291	31356	86:142.0 87:115.0 88:61.0 89:123.0 91:147.0 93:29.0 97:25.0 98:459.0 100:211.0 101:202.0 102:407.0 103:6738.0 104:460.0 105:272.0 106:32.0 114:19.0 115:305.0 116:236.0 117:4122.0 118:351.0 119:205.0 120:33.0 121:29.0 122:19.0 124:194.0 128:128.0 129:1113.0 130:360.0 131:394.0 132:39.0 133:428.0 134:46.0 135:88.0 143:489.0 144:621.0 145:402.0 146:236.0 147:1702.0 148:191.0 149:222.0 156:34.0 157:2…	6613	C12276	GHOKWGTUZJEAQD-ZETCQYMHSA-N	66963	18370	104999	22761	24180	6193	4683	7630	11041	6325	11158	12842	17856	15824	14865	225771	55095	152985	166185	220322	157324	48116	172849	41094	51308	40661	59433	31102	15942	70466	6674	13138	9257	6476	8944	19284	19270	18981	13300	21112	52426	229044
palmitoleic acid	706259	311	391898	85:1496.0 86:829.0 87:93.0 88:604.0 89:2639.0 91:2359.0 92:589.0 93:1186.0 94:1017.0 95:4116.0 96:10440.0 97:4769.0 98:6471.0 99:1836.0 100:297.0 109:2479.0 110:2255.0 111:2107.0 112:1313.0 113:388.0 114:74.0 115:242.0 116:1244.0 117:21340.0 118:3682.0 119:2510.0 120:457.0 121:957.0 122:400.0 123:1856.0 125:765.0 129:22844.0 130:2618.0 131:4312.0 132:3154.0 133:3019.0 134:720.0 135:538.0 136:409.…	445638	C08362	SECPZKHBENQXJG-FPLPWBNLSA-N	15958	39657	92363	58851	71394	15855	19916	16196	12154	25310	14710	9409	7062	11605	17388	11035	25917	16009	14170	9533	20704	8613	25266	23913	25876	110621	34425	121702	44558	14743	18937	18680	18763	29196	17372	40681	27595	6917	30741	9202	64506	14867
palmitic acid	713809	313	11	85:5547.0 86:2174.0 87:1945.0 88:1374.0 89:4967.0 90:773.0 91:1518.0 92:318.0 93:3798.0 94:511.0 95:10592.0 96:1486.0 97:8747.0 98:6953.0 99:4528.0 100:714.0 101:2700.0 102:872.0 103:543.0 105:5528.0 106:406.0 107:1555.0 108:180.0 109:2908.0 110:516.0 111:3724.0 112:1696.0 113:834.0 114:115.0 115:1629.0 116:11477.0 117:187825.0 118:18078.0 119:7322.0 120:225.0 121:1203.0 122:69.0 123:876.0 124:28…	985	C00249	IPCSVZSSVZVIGE-UHFFFAOYSA-N	574596	1978367	862994	2525677	2208722	1273483	1412546	1390598	1476247	1461967	306936	274034	642481	272764	350530	356195	769519	394743	408631	285238	543209	1104419	586474	1141894	3082157	1500538	837174	1658245	3236525	617228	1346730	1464750	1219495	1397174	1463619	317116	247228	824584	925794	384800	976289	338320
palatinitol	996670	204	114235	85:1438.0 86:273.0 87:1813.0 88:733.0 89:6635.0 90:399.0 91:388.0 93:109.0 94:150.0 95:115.0 96:113.0 97:842.0 98:166.0 99:1256.0 100:130.0 101:11391.0 102:1556.0 103:55817.0 104:5311.0 105:2423.0 106:169.0 107:87.0 108:33.0 109:860.0 110:75.0 111:921.0 112:147.0 113:1878.0 114:285.0 115:2015.0 116:5670.0 117:33819.0 118:3257.0 119:2166.0 120:33.0 121:50.0 123:26.0 125:156.0 127:969.0 128:223.0 1…	88735		SERLAGPUMNYUCK-DCUALPFSSA-N	7728	5053	5163	8968	7007	2138	2644	3113	2978	2402	1004	966	1274	3360	646	10994	12812	985	10208	7099	3323	5220	3893	5185	5530	5450	8269	6169	11874	11467	2921	2867	2448	2288	2507	1035	1045	961	6958	646	7464	9124
oxoproline	488374	156	397705	85:1084092.0 86:1149096.0 87:243823.0 88:162409.0 89:172142.0 90:64711.0 91:62490.0 92:72039.0 93:91691.0 94:189441.0 95:107399.0 96:165487.0 97:177393.0 98:405156.0 99:540352.0 100:1102669.0 101:282187.0 102:229366.0 103:414995.0 104:118290.0 105:255794.0 106:58418.0 107:51976.0 108:134812.0 109:56163.0 110:248672.0 111:139218.0 112:1189162.0 113:434526.0 114:582317.0 115:496509.0 116:209764.0 1…	7405		ODHCTXKNWHHXJC-VKHMYHEASA-N	12605148	3500743	11326226	3129817	3169940	3204558	2459329	3285114	6605645	2250255	13189130	13457276	17758355	10201345	13538191	6933238	6356051	12030835	10135362	7991865	12858043	7362418	14483215	5108341	4859296	4669628	9248181	4724326	3105744	17445048	3137496	7116853	4193308	3183709	5142356	10992996	10244390	18180268	9083758	19408030	3981538	4283196
orotic acid	586317	254	18492	86:145.0 93:50.0 97:74.0 99:33.0 100:658.0 101:27.0 117:39.0 124:23.0 131:210.0 132:36.0 133:51.0 140:16.0 147:494.0 153:16.0 158:39.0 167:49.0 174:219.0 214:30.0 225:13.0 226:22.0 239:84.0 246:15.0 253:160.0 254:1313.0 255:366.0 256:147.0 257:19.0 269:169.0 270:80.0 271:22.0 282:29.0 298:15.0 313:14.0 328:15.0 336:13.0 356:52.0 357:395.0 358:187.0 359:82.0 360:19.0 371:27.0 372:28.0 397:15.0 400…	967	C00295	PXQPEWDEAKTCGB-UHFFFAOYSA-N	1543	2030	1583	1785	1220	10970	2892	5199	14727	3960	19153	22856	28925	25695	22018	3322	1841	5771	3931	5195	670	1187	1429	1157	2740	1146	871	1499	2461	1470	2722	3986	2767	5887	4594	17279	18347	25135	10838	25589	1618	4627
ornithine	527113	142	1821	85:252.0 86:569.0 87:548.0 88:467.0 89:1118.0 90:393.0 94:104.0 95:111.0 96:181.0 97:341.0 98:542.0 99:225.0 100:4351.0 101:232.0 102:4646.0 103:662.0 104:345.0 105:178.0 106:63.0 107:181.0 108:4.0 109:6.0 110:358.0 111:16.0 112:222.0 113:200.0 114:874.0 115:3565.0 116:287.0 117:1730.0 118:380.0 119:233.0 124:193.0 125:16.0 126:683.0 128:2450.0 129:1396.0 130:1712.0 131:801.0 132:778.0 133:1042.0…	6262	C00077	AHLPHDHHMVZTML-BYPYZUCNSA-N	354022	216491	483206	147617	256410	940306	611073	702147	553649	695321	745875	760528	535343	830181	709243	2493190	1599121	1866320	1770678	2144341	425534	392348	336557	361003	84871	470660	413010	339492	177102	360642	360577	353677	915333	715243	555483	1060527	1287080	501600	509596	793677	995465	2573559
O-phosphoserine	624355	356	131114	86:646.0 87:249.0 88:784.0 90:47.0 91:288.0 95:49.0 97:81.0 98:83.0 99:170.0 100:2785.0 102:188.0 105:202.0 109:78.0 112:220.0 114:1266.0 115:776.0 116:2162.0 119:187.0 121:192.0 123:58.0 130:183.0 131:221.0 132:97.0 133:1765.0 134:438.0 135:527.0 136:33.0 137:366.0 140:92.0 142:114.0 144:944.0 146:71.0 147:1702.0 148:404.0 151:143.0 153:40.0 165:105.0 167:20.0 172:222.0 174:140.0 178:75.0 179:51…	57689797	C01005	BZQFBWGGLXLEPQ-REOHCLBHSA-N	4924	4392	6906	5276	3495	11457	1473	4295	5292	5849	4950	5185	5121	4161	4258	7772	12242	7921	7264	6023	3069	3550	3845	1703	3585	15119	5167	5142	9909	2852	2114	2370	13213	21385	9725	4601	4267	2496	8954	3499	11698	5875
oleic acid	779120	339	43	85:2268.0 86:703.0 87:608.0 88:472.0 89:1302.0 90:134.0 91:1987.0 92:342.0 93:2662.0 94:1268.0 95:7406.0 96:10672.0 97:6738.0 98:7712.0 99:1578.0 100:201.0 101:682.0 102:145.0 103:388.0 104:124.0 105:1450.0 106:261.0 107:1323.0 108:726.0 109:3302.0 110:3665.0 111:2689.0 112:1153.0 113:264.0 114:114.0 115:259.0 116:3180.0 117:34280.0 118:3347.0 119:2670.0 120:259.0 121:1238.0 122:553.0 123:2546.0 …	445639	C00712	ZQPPMHVWECSIRJ-KTKRTIGZSA-N	12083	45205	108814	64332	117316	303966	61611	26608	40612	380022	10001	12312	6510	76298	62819	137216	223158	119414	138628	120347	75884	7762	95426	38785	76282	43108	21794	93457	85479	9970	50677	54820	60625	69569	43730	93105	17416	5173	26898	47678	552379	136785
oleamide	849710	144	20961	85:426.0 86:402.0 87:144.0 89:353.0 90:711.0 91:1369.0 92:194.0 93:400.0 94:235.0 95:556.0 96:526.0 97:627.0 98:214.0 99:199.0 100:1197.0 101:249.0 102:259.0 104:85.0 105:184.0 106:90.0 107:124.0 108:222.0 109:239.0 110:336.0 111:154.0 113:111.0 114:132.0 115:2827.0 116:11090.0 117:1116.0 118:448.0 119:161.0 120:59.0 121:55.0 122:381.0 123:147.0 124:172.0 125:88.0 126:316.0 127:230.0 128:10813.0 …	5283387	C19670	FATBGEAMYMYZAF-KTKRTIGZSA-N	22364	71820	13077	54804	55191	42808	40869	60016	44309	43556	17706	13720	27095	20864	18356	24627	30995	16591	31702	33729	26911	64197	32769	38048	109951	36850	34741	60147	127365	35463	43633	48587	35785	38982	41505	17060	19380	34828	32513	18721	75374	30738
octadecylglycerol	928878	205	104598	85:1831.0 86:134.0 87:138.0 88:115.0 89:743.0 90:83.0 91:171.0 92:39.0 93:52.0 95:256.0 96:162.0 97:977.0 98:173.0 99:522.0 101:1457.0 102:162.0 103:3138.0 104:204.0 105:391.0 106:54.0 107:36.0 108:56.0 109:132.0 110:53.0 111:262.0 112:70.0 113:205.0 115:569.0 116:1378.0 117:8624.0 118:625.0 119:566.0 120:50.0 125:110.0 126:47.0 127:111.0 129:1655.0 130:3660.0 131:3655.0 132:694.0 133:5745.0 134:…	3681	C13858	OGBUMNBNEWYMNJ-UHFFFAOYSA-N	12504	46036	10751	23151	27816	41835	107814	56249	7634	109098	1796	852	1937	777	1350	1668521	1770330	796470	975877	1668614	2777	8288	3892	3087	6022	27514	351830	47480	67177	10708	134315	12188	65574	1072634	11856	1053	1430	2351	12647	1307	3104864	1740606
octadecanol	755409	327	997	85:3812.0 86:224.0 87:853.0 88:401.0 89:7207.0 90:593.0 91:2611.0 92:281.0 93:206.0 94:57.0 95:784.0 96:291.0 97:9121.0 98:859.0 99:2097.0 100:378.0 101:3627.0 102:510.0 103:8469.0 104:862.0 105:36.0 109:308.0 110:74.0 111:3878.0 112:352.0 113:980.0 115:1693.0 116:209.0 121:32.0 123:60.0 124:45.0 125:1173.0 126:164.0 127:120.0 129:1075.0 137:28.0 139:257.0 140:47.0 141:118.0 143:377.0 144:41.0 14…	8221		GLDOVTGHNKAZLK-UHFFFAOYSA-N	24018	90280	17595	85489	1182914	184246	155501	199279	166498	78515	1133535	987708	209284	1081917	1499516	12420	14999	11324	13822	16321	10602	26335	10869	20604	53942	14355	9352	14570	50803	8937	25204	24824	20514	40178	21935	1241615	1106790	151703	333768	315581	17674	11047
nonadecanoic acid	822782	117	46258	85:1502.0 89:30.0 101:20.0 117:3559.0 118:308.0 129:1734.0 130:140.0 131:491.0 132:1487.0 134:55.0 135:25.0 145:565.0 146:4.0 150:7.0 159:47.0 173:18.0 185:102.0 187:34.0 201:139.0 213:2.0 241:13.0 246:10.0 283:25.0 285:5.0 313:22.0 327:21.0 328:30.0 339:2.0 341:7.0 346:3.0 354:7.0 355:315.0 356:200.0 357:42.0 358:14.0 364:1.0 403:4.0 428:8.0 484:8.0	12591	C16535	ISYWECDDZWTKFF-UHFFFAOYSA-N	8402	30747	13500	31263	39246	28460	40418	36370	34584	33371	5856	6783	10351	8382	12810	7329	16190	6929	13197	7396	13088	27011	16251	30712	30207	29351	12748	51327	73054	12732	44393	43723	33038	41235	40655	13938	5270	20829	26432	11792	35694	8455
nicotinic acid	353428	180	327312	85:19018.0 86:3339.0 90:88561.0 91:8298.0 92:6075.0 93:12160.0 94:8292.0 95:4960.0 96:5731.0 97:1868.0 98:2143.0 99:6104.0 104:1919.0 105:11104.0 106:1027060.0 107:76462.0 108:4911.0 109:12893.0 110:12042.0 111:2544.0 112:1008.0 113:1931.0 119:1112.0 120:17045.0 121:3311.0 122:14905.0 123:13783.0 124:2292.0 125:1080.0 126:1605.0 131:1316.0 132:1743.0 136:920400.0 137:120093.0 138:34850.0 139:2402…	938	C00253	PVNIIMVLHYAWGP-UHFFFAOYSA-N	111566	161237	67888	145030	157861	87068	150085	127226	132976	143788	108798	60373	82995	119585	74315	31898	73869	71569	119679	80987	62226	106831	97698	89639	290245	114453	80193	143457	326865	90326	109936	260470	91650	77582	99820	81469	38376	87785	55588	39937	65183	64087
nicotinamide	471602	179	84542	86:209.0 89:162.0 90:198.0 92:127.0 93:263.0 94:195.0 100:836.0 102:136.0 103:220.0 104:2595.0 105:4174.0 106:810.0 108:61.0 119:174.0 120:170.0 122:157.0 123:39.0 135:126.0 136:6136.0 137:808.0 138:240.0 139:45.0 148:164.0 150:54.0 151:55.0 161:87.0 163:218.0 164:32.0 165:80.0 166:33.0 175:86.0 178:33.0 179:15388.0 180:2109.0 181:675.0 182:48.0 193:1190.0 194:529.0 195:117.0	936	C00153	DFPAKSUCGFBDDF-UHFFFAOYSA-N	112765	44967	254152	89666	74441	262213	238475	285609	359091	198750	412236	324989	284254	324317	475037	707853	330009	526787	544789	808047	569690	340027	334963	416242	55484	109811	149280	67625	49113	106385	239718	311526	298603	272256	185445	381152	471408	226676	5932	665547	386636	583761
N-carbamoylaspartate	611345	257	106743	85:289.0 86:203.0 87:242.0 89:488.0 91:478.0 92:20.0 93:91.0 96:273.0 98:129.0 99:387.0 100:2950.0 101:2993.0 102:397.0 103:839.0 104:56.0 105:432.0 106:62.0 107:135.0 113:85.0 114:106.0 115:460.0 116:842.0 117:709.0 118:198.0 119:799.0 120:61.0 121:56.0 126:31.0 127:162.0 128:73.0 129:185.0 131:1148.0 132:209.0 133:2939.0 134:386.0 135:653.0 137:114.0 141:17.0 142:72.0 143:978.0 144:172.0 145:14…	93072	C00438	HLKXYZVTANABHZ-REOHCLBHSA-N	760	4201	795	3545	2602	5562	4689	3968	10890	4746	8283	7675	21797	15394	11132	2198	1535	338	1400	1414	1616	3020	1227	1606	4373	2629	932	2255	5455	1353	5930	5952	5961	6317	4561	7346	6409	28686	6678	16647	805	2092
N-acetylglucosamine-6-phosphate	876329	387	324424	86:1504.0 87:17199.0 89:3066.0 91:673.0 96:1409.0 97:496.0 98:1812.0 100:4108.0 101:6352.0 102:1231.0 103:4163.0 106:550.0 110:367.0 112:1486.0 113:2440.0 114:1417.0 115:2320.0 116:5722.0 117:2921.0 118:883.0 119:916.0 120:308.0 121:786.0 123:421.0 126:641.0 127:1521.0 129:14597.0 130:3751.0 131:4570.0 132:1078.0 133:8897.0 134:1222.0 135:888.0 137:1870.0 138:723.0 140:374.0 141:992.0 142:834.0 1…	440996		BRGMHAYQAZFZDJ-RTRLPJTCSA-N	850	1437	1163	907	2172	3773	2245	3099	4624	4014	2040	1456	1298	2241	2484	933	984	1064	1584	751	1237	1577	1111	1611	3011	1497	1113	1007	3747	810	4358	4553	3985	2219	3588	2480	1681	1410	3283	873	2290	662
N-acetylglucosamine	720716	352	474196	87:44518.0 88:3740.0 89:22129.0 90:2908.0 91:4043.0 92:1616.0 93:1687.0 96:3610.0 98:2909.0 99:7651.0 101:13250.0 102:3967.0 103:47759.0 104:6411.0 105:16014.0 106:1899.0 108:855.0 110:41025.0 111:4193.0 112:2211.0 113:5288.0 114:14777.0 115:5265.0 116:20352.0 117:75875.0 118:10539.0 119:4117.0 120:413.0 121:1711.0 123:1685.0 126:2807.0 127:4888.0 128:3072.0 129:109434.0 130:21875.0 131:25833.0 1…	24139		OVRNDRQMDRJTHS-FMDGEEDCSA-N	1511	2156	2041	3350	1268	843	1110	1497	2692	988	985	771	1890	951	716	458	937	772	794	530	2937	5595	4321	6064	4922	2268	2099	2683	3710	1777	2356	2500	840	954	1117	1035	361	3142	4290	1476	1915	517
N-acetylaspartic acid	548028	158	4081	85:424.0 86:274.0 87:183.0 88:123.0 93:100.0 94:61.0 95:123.0 98:237.0 99:211.0 100:820.0 101:420.0 102:186.0 103:219.0 104:72.0 107:36.0 109:95.0 110:133.0 111:191.0 112:302.0 113:107.0 114:107.0 115:220.0 116:1962.0 117:4292.0 118:543.0 119:205.0 120:45.0 121:29.0 123:35.0 124:18.0 128:132.0 129:1942.0 130:860.0 131:1103.0 132:1033.0 133:678.0 134:131.0 135:58.0 137:52.0 138:25.0 139:83.0 141:4…	65065	C01042	OTCCIMWXFLJLIA-BYPYZUCNSA-N	120044	33051	192838	12690	6490	18759	2692	8884	35281	5328	517352	306196	204855	372673	524215	5615	3251	6023	7903	8185	6470	6441	34611	2360	16367	56846	52494	9775	21278	66383	4909	12799	11020	8185	14348	429792	313145	88968	61855	173134	1563	6347
myristic acid	634414	285	127	85:1672.0 86:922.0 87:259.0 88:617.0 89:2301.0 90:194.0 91:565.0 93:1089.0 94:262.0 95:2947.0 96:479.0 97:1977.0 98:1752.0 99:1650.0 100:382.0 101:1406.0 104:452.0 105:1305.0 106:321.0 107:394.0 108:204.0 109:725.0 110:354.0 111:699.0 112:710.0 116:3547.0 117:55137.0 118:5160.0 119:1775.0 120:155.0 121:314.0 122:68.0 123:74.0 124:132.0 125:204.0 128:186.0 129:23236.0 130:2963.0 131:10163.0 132:11…	11005	C06424	TUNFSRHWOTWDNC-UHFFFAOYSA-N	102998	309075	226135	373651	357564	114342	132492	135458	123053	144454	48993	38488	65957	37734	50318	35971	64070	35342	34985	32441	63372	118301	71646	89048	214193	273223	100676	270746	313861	80138	128712	134991	105596	135035	121575	61021	49071	72371	103191	57842	88344	33761
myo-inositol	730022	305	1741	85:113.0 86:491.0 87:31.0 88:19.0 89:298.0 90:43.0 95:6.0 99:170.0 100:411.0 101:320.0 102:164.0 103:3399.0 104:366.0 105:2.0 107:22.0 108:49.0 109:262.0 111:243.0 112:149.0 113:176.0 114:90.0 115:187.0 116:296.0 117:1042.0 118:228.0 119:212.0 121:1.0 123:6.0 124:38.0 125:22.0 126:73.0 127:67.0 128:163.0 129:4240.0 130:611.0 131:1566.0 132:262.0 133:3203.0 134:572.0 135:421.0 136:43.0 138:92.0 13…	892	C00137	CDAISMWEOUEBRE-UHFFFAOYSA-N	3249257	784845	5033739	919634	2520150	2785229	2064685	2263174	2249619	1606243	2344804	2427090	2716496	2266381	2540690	1198761	679742	1510572	1554706	1558925	5920288	2797398	1098481	3216275	7933888	4574087	4719356	2471432	700639	5598043	2062730	3136123	3182689	3175523	1981845	2337373	1114115	2117271	1352065	2675452	470264	1469991
monomyristin	838305	343	97325	85:2267.0 86:155.0 87:266.0 88:191.0 89:1079.0 90:93.0 93:174.0 94:140.0 95:2721.0 96:151.0 97:1617.0 98:472.0 99:467.0 100:29.0 101:4826.0 102:358.0 103:3998.0 104:229.0 105:244.0 107:108.0 109:1496.0 111:983.0 112:118.0 113:245.0 115:330.0 116:2438.0 117:3520.0 118:294.0 119:216.0 121:96.0 123:657.0 125:76.0 128:28.0 129:4386.0 130:725.0 131:2022.0 132:732.0 133:2276.0 134:181.0 135:134.0 137:2…	79050		DCBSHORRWZKAKO-UHFFFAOYSA-N	3463	4038	3142	6081	6235	9459	8454	9666	9823	9613	2983	1806	2842	2214	3771	2398	2777	2049	2803	2117	4416	4128	5085	4170	9779	4505	4337	5867	10533	4735	15069	13055	11352	7615	8593	3772	2121	2921	10129	1722	4139	2435
methionine sulfoxide	637588	128	1678	85:111.0 86:364.0 88:603.0 89:480.0 90:1509.0 91:197.0 92:84.0 93:154.0 95:15.0 97:671.0 98:290.0 99:172.0 100:3967.0 101:724.0 102:1925.0 103:992.0 104:302.0 105:398.0 108:181.0 110:1218.0 111:125.0 112:950.0 113:82.0 114:1237.0 115:308.0 116:243.0 117:622.0 118:349.0 119:370.0 120:31.0 126:441.0 127:60.0 128:36136.0 129:5558.0 130:2232.0 131:472.0 132:667.0 133:2030.0 134:1330.0 136:77.0 138:1.…	158980	C02989	QEFRNWWLZKMPFJ-YGVKFDHGSA-N	24869	24091	34504	22020	26030	22757	150006	134087	65051	22790	69244	42068	53703	28050	68560	59000	24006	29010	57069	101984	29304	24562	34195	23148	23915	40887	26993	24604	34484	18228	98489	108176	52638	19182	54283	37009	22853	48885	53797	19922	76730	79164
methionine	483560	176	45	86:209.0 87:157.0 88:89.0 92:28.0 96:49.0 98:179.0 100:943.0 101:113.0 102:175.0 103:199.0 104:109.0 105:441.0 107:31.0 114:409.0 115:107.0 117:136.0 118:21.0 122:14.0 128:6524.0 129:603.0 130:496.0 131:1184.0 132:354.0 134:118.0 144:59.0 145:49.0 146:97.0 147:486.0 148:243.0 149:200.0 151:51.0 159:53.0 160:202.0 161:47.0 162:43.0 163:30.0 164:16.0 172:30.0 174:90.0 175:14.0 176:5168.0 177:722.0 …	6137	C00073	FFEARJCKVFRZRR-BYPYZUCNSA-N	373711	219990	483726	242764	275254	592438	630010	585254	330429	628972	312947	435769	344368	393791	390206	1528923	1570900	962086	889258	1804813	271925	253764	282267	241866	125761	380843	323282	355456	126226	216826	333902	358372	767033	707970	495387	414755	461290	248491	294092	310818	1137371	1848658
methanolphosphate	289520	241	5393	91:189.0 98:118.0 99:213.0 109:13.0 110:42.0 115:116.0 117:125.0 118:94.0 119:81.0 121:107.0 122:6.0 123:105.0 130:13.0 133:646.0 134:53.0 135:408.0 136:125.0 137:176.0 143:34.0 144:4.0 151:78.0 158:18.0 160:2.0 163:856.0 164:67.0 165:58.0 167:92.0 168:16.0 181:147.0 184:128.0 195:233.0 198:4.0 210:1.0 211:438.0 212:72.0 213:19.0 225:3.0 228:46.0 239:1.0 241:2338.0 242:433.0 243:249.0 244:9.0 256…	13130		CAAULPUQFIIOTL-UHFFFAOYSA-N	417998	870860	527625	726669	1036827	952463	824259	892650	600343	721845	299759	359675	348822	417382	522366	445071	525089	454841	509799	449319	859417	545116	683430	410484	325358	740577	403311	875877	860448	353200	734950	649679	808376	664314	606829	418132	385336	315748	333041	374551	782352	474408
maltotriose	1176044	361	84521	85:2289.0 86:1107.0 87:1856.0 88:1048.0 89:11031.0 90:1060.0 91:652.0 92:201.0 93:121.0 94:240.0 95:525.0 96:664.0 97:2907.0 98:443.0 99:1934.0 100:3182.0 101:6896.0 102:3193.0 103:45196.0 104:4117.0 105:5028.0 106:356.0 107:488.0 108:225.0 109:2412.0 110:402.0 111:1693.0 112:454.0 113:1828.0 114:1470.0 115:2305.0 116:3828.0 117:26968.0 118:2734.0 119:2261.0 120:199.0 121:186.0 122:101.0 123:327.…	439586	C01835	FYGDTMLNYKFZSV-DZOUCCHMSA-N	2782	1546	3419	6515	5032	3899	386	1427	5125	7199	630	404	1527	650	337	196	563	411	395	270	2119	3091	720	1909	12716	6023	3667	25550	6291	957	7050	13912	8253	6665	7890	596	379	893	10502	1506	1004	342
malic acid	463180	233	1391	85:66.0 87:316.0 88:106.0 89:148.0 90:42.0 95:37.0 99:129.0 101:4462.0 102:488.0 103:641.0 104:93.0 105:294.0 115:533.0 116:432.0 117:2305.0 118:259.0 119:501.0 120:70.0 121:62.0 124:21.0 129:385.0 131:1945.0 132:129.0 133:6850.0 134:1075.0 135:667.0 136:51.0 137:33.0 139:20.0 142:41.0 143:745.0 144:107.0 145:145.0 147:21089.0 148:2969.0 149:2528.0 150:99.0 151:286.0 153:24.0 158:12.0 159:29.0 16…	525	C00711	BJEPYKJPYRNKOW-UHFFFAOYSA-N	200448	151135	239894	88390	132100	162187	171027	149681	360272	123366	267954	229361	292200	274403	332929	39835	46909	34933	53617	52520	437106	337070	421486	321373	223767	178155	200116	102624	235573	443148	94719	204265	160856	167438	165611	560328	563001	415514	369396	351731	76329	54244
maleimide	245118	154	1743	85:294.0 86:375.0 87:61.0 88:60.0 92:7.0 93:188.0 94:171.0 96:191.0 97:130.0 99:129.0 100:1406.0 101:44.0 102:144.0 103:750.0 105:72.0 107:179.0 110:1243.0 111:89.0 114:287.0 115:459.0 116:31.0 117:256.0 126:37.0 127:659.0 128:781.0 130:926.0 131:244.0 133:167.0 134:886.0 135:5.0 141:1.0 144:9.0 146:57.0 147:1899.0 149:79.0 150:32.0 154:6151.0 155:630.0 156:263.0 157:17.0 160:56.0 167:18.0 168:5.…	10935	C07272	PEEHTFAAVSWFBL-UHFFFAOYSA-N	18810	60808	23816	34157	33924	64927	47749	52181	60051	55112	31021	12775	55910	29743	1385	298100	245545	149831	190021	371072	27535	79215	62585	28647	73788	54409	32916	55197	74101	9900	43094	8215	49713	80319	38698	11721	18572	32557	6976	34389	168731	167155
lysine	663483	317	12	85:2755.0 86:29130.0 87:3786.0 88:12077.0 89:1291.0 90:709.0 92:136.0 93:103.0 94:668.0 95:313.0 96:506.0 97:609.0 98:2819.0 99:1955.0 100:31497.0 101:4429.0 102:7671.0 103:3645.0 104:565.0 105:379.0 106:83.0 107:97.0 108:128.0 109:134.0 110:753.0 111:416.0 112:6522.0 113:2018.0 114:7116.0 115:10574.0 116:3465.0 117:4929.0 118:1028.0 119:900.0 120:191.0 121:127.0 123:145.0 124:606.0 125:212.0 126…	5962	C00047	KDXKERNSBIXSRK-YFKPBYRVSA-N	96634	73904	91575	92152	60075	441550	317411	336174	203541	405012	207623	201610	101292	222181	213690	327823	395245	206622	190340	283947	78211	82436	76086	84709	17434	135657	139665	148797	36679	62066	164277	105023	533023	436026	203066	247771	313683	97874	146859	171031	308512	326885
lithocholic acid	1104161	215	126301	85:1051.0 86:214.0 87:393.0 88:172.0 89:970.0 91:5560.0 92:987.0 93:6695.0 94:1604.0 95:5528.0 96:566.0 97:938.0 98:52.0 99:238.0 100:101.0 101:849.0 102:241.0 103:652.0 104:234.0 105:5732.0 106:1812.0 107:5225.0 108:1570.0 109:2758.0 110:316.0 111:730.0 112:41.0 113:368.0 115:1035.0 116:1180.0 117:10120.0 118:1336.0 119:3671.0 120:1294.0 121:2765.0 122:991.0 123:1084.0 124:270.0 125:345.0 126:10…	9903	C03990	SMEROWZSTRWXGI-HVATVPOCSA-N	6906	23516	1080	3805	5546	3058	2284	3223	1460	2082	1405	589	1018	1463	1888	766	2170	916	1024	781	1012	2427	1067	1614	3200	2357	1303	3809	5409	1162	2058	2392	2406	2042	1864	1281	716	1435	9196	575	3958	1121
linoleic acid	777414	337	165	85:1534.0 86:470.0 87:386.0 88:244.0 89:1256.0 90:176.0 91:6885.0 92:1525.0 93:8654.0 94:6153.0 95:14372.0 96:7918.0 97:3896.0 98:518.0 99:829.0 100:115.0 101:441.0 102:166.0 103:421.0 104:436.0 105:2615.0 106:995.0 107:4482.0 108:3591.0 109:5935.0 110:3865.0 111:1556.0 112:178.0 113:194.0 115:385.0 116:1903.0 117:9875.0 118:1041.0 119:1844.0 120:836.0 121:4850.0 122:2280.0 123:2389.0 124:1664.0 …	5280450	C01595	OYHQOLUKZRVURQ-HZJYTTRNSA-N	3315	9022	4605	8719	11261	233644	124750	246546	189943	295580	6723	6568	7404	9817	11360	29582	10083	18542	15644	22872	3253	11707	6278	7877	7687	9295	3477	11070	19313	3812	223890	242905	191270	122495	188447	14402	12098	8579	12367	10328	27025	20811
lignoceric acid	978597	132	104210	85:2380.0 86:760.0 89:854.0 91:551.0 92:193.0 93:904.0 94:146.0 95:3048.0 96:974.0 97:3155.0 98:2298.0 99:1510.0 102:139.0 105:433.0 107:88.0 109:1019.0 111:1448.0 112:385.0 113:495.0 116:1737.0 117:37070.0 118:3596.0 119:1601.0 120:87.0 121:738.0 123:159.0 125:482.0 129:17441.0 130:2113.0 131:3037.0 132:17484.0 133:6436.0 134:1239.0 135:1008.0 143:1648.0 145:11762.0 146:1599.0 153:158.0 154:47.0…	11197	C08320	QZZGJDVWLFXDLK-UHFFFAOYSA-N	4505	17311	4930	19035	26840	29765	35766	33441	21635	3682	6505	6048	6320	8876	40521	10479	19884	11457	15324	10567	3933	14292	4207	11871	127902	10293	5720	2372	7677	7557	38456	26017	39883	40018	23974	47746	7054	7587	13207	9511	51558	8407
levoglucosan	569637	204	3169	85:775.0 87:165.0 88:163.0 89:177.0 90:42.0 91:21.0 92:2.0 95:13.0 97:132.0 98:53.0 99:731.0 100:180.0 101:2830.0 102:212.0 103:5456.0 104:270.0 105:366.0 109:317.0 111:424.0 112:33.0 113:818.0 114:131.0 115:724.0 116:1575.0 117:3643.0 118:337.0 119:568.0 120:38.0 125:69.0 126:44.0 127:263.0 129:5991.0 130:703.0 131:1830.0 132:221.0 133:3867.0 134:297.0 135:293.0 136:48.0 139:2.0 140:20.0 141:67.…	2724705		TWNIBLMWSKIRAT-VFUOTHLCSA-N	3213	6342	4499	8238	7011	3886	5393	6432	4801	6367	2119	3440	8068	2089	4475	7367	6766	7940	6007	4455	5698	5418	2954	5664	21158	10096	4749	16485	32059	7533	8187	9809	4881	4085	10325	2183	3013	5010	16620	2371	6321	3746
leucine	345845	158	1794	86:1186.0 91:1133.0 94:62.0 97:1860.0 98:2022.0 99:683.0 100:12586.0 101:4444.0 102:32478.0 104:6759.0 105:3088.0 107:2866.0 108:496.0 109:4719.0 111:327.0 113:1591.0 114:423.0 115:2890.0 116:9750.0 117:645.0 119:20827.0 120:3522.0 121:13548.0 122:1551.0 123:10368.0 124:1092.0 128:3884.0 129:571.0 130:3830.0 132:523.0 133:190410.0 134:12073.0 135:57164.0 136:2921.0 137:40880.0 138:3944.0 139:5217…	6106	C00123	ROHFNLRQFUQHCH-YFKPBYRVSA-N	5987567	2324998	4203658	2246797	2218249	3232138	3392350	3474225	2082411	3037383	3819535	3870614	3547221	4186262	4640228	3865952	4937269	4117251	4099797	5510243	3483045	2904675	3886752	4646054	1245185	3049917	3474340	2112556	1631468	3349107	2050417	2050922	3316931	3927058	2284891	3708286	2322735	2928990	3385806	3365137	5273532	5966518
lauric acid	547906	117	49	85:168.0 86:141.0 87:101.0 89:291.0 93:60.0 95:377.0 96:145.0 97:251.0 98:244.0 101:191.0 104:48.0 105:176.0 109:155.0 111:88.0 115:37.0 116:428.0 117:7512.0 118:665.0 119:226.0 120:42.0 122:42.0 129:2879.0 130:369.0 131:1222.0 132:1823.0 133:146.0 134:55.0 139:64.0 143:180.0 145:762.0 146:42.0 147:217.0 153:16.0 154:30.0 157:84.0 160:63.0 169:49.0 171:95.0 176:32.0 179:30.0 185:98.0 186:22.0 187…	3893	C02679	POULHZVOKOAJMA-UHFFFAOYSA-N	186037	529029	253734	430391	356444	272119	345697	347493	402787	331846	201543	142977	358143	162594	112526	69635	111792	95832	99428	87315	190785	355989	125695	306562	776485	305144	227676	329348	865462	173178	361367	365384	275465	242826	339065	76140	121943	285568	267790	188584	182142	59718
lanosterol	1129573	393	133475	85:152.0 89:169.0 90:94.0 91:1921.0 92:19.0 93:2077.0 94:52.0 95:3842.0 97:516.0 99:52.0 105:2219.0 106:12.0 107:1700.0 108:346.0 109:4194.0 110:216.0 111:445.0 112:84.0 113:122.0 114:51.0 115:253.0 116:154.0 117:525.0 118:169.0 119:2072.0 120:355.0 121:1946.0 122:369.0 123:1151.0 124:169.0 125:51.0 128:314.0 129:1491.0 130:162.0 131:1128.0 132:215.0 133:1272.0 134:213.0 135:1731.0 136:294.0 137:…	246983	C01724	CAHGCLMLTWQZNJ-BQNIITSRSA-N	2194	11178	452	8228	10027	3991	4647	7957	4038	6979	1104	814	929	1244	1358	737	1290	607	726	1285	875	2387	567	1851	2043	4758	2497	6405	26733	1687	6743	3465	2920	1776	2099	791	415	1294	9905	311	1422	1867
lactulose	929908	204	6432	85:15.0 86:83.0 89:320.0 93:71.0 96:35.0 99:179.0 100:35.0 101:517.0 103:2907.0 104:50.0 105:154.0 109:103.0 113:221.0 114:90.0 115:12.0 116:235.0 117:787.0 118:124.0 124:47.0 126:14.0 129:3378.0 130:406.0 131:445.0 133:426.0 134:88.0 136:23.0 137:31.0 139:22.0 141:191.0 143:655.0 144:48.0 145:261.0 147:4074.0 148:387.0 149:168.0 150:56.0 153:61.0 155:144.0 156:88.0 157:219.0 158:34.0 159:34.0 16…	11333	C07064	JCQLYHFGKNRPGE-FCVZTGTOSA-N	555415	30523	6243	39042	11064	2692	15996	4678	3418	5228	1974	1958	4917	3076	16422	214959	5852	108317	132913	209978	8241	9762	5899	8389	14735	13205	893866	15519	30553	10158	5646	4710	6102	148571	4852	3804	3383	3330	13598	4111	25619	222669
lactose	936998	204	217651	85:718.0 86:125.0 87:742.0 88:514.0 89:1519.0 90:90.0 91:1172.0 92:290.0 93:2096.0 94:473.0 95:8128.0 96:660.0 97:648.0 98:146.0 99:644.0 100:89.0 101:2780.0 102:491.0 103:10066.0 104:786.0 105:602.0 106:52.0 107:403.0 108:128.0 109:536.0 111:245.0 112:51.0 113:534.0 114:16.0 115:273.0 116:1295.0 117:4056.0 118:232.0 119:356.0 120:59.0 121:632.0 122:23.0 123:606.0 124:68.0 125:108.0 126:48.0 127:…	6134	C01970	GUBGYTABKSRVRQ-DCSYEGIMSA-N	122556	9488	6589	9138	7138	3144	6258	4666	4950	4716	1956	1496	4756	1814	3658	1212	2379	1741	1107	1972	5205	4776	4028	3658	14931	7292	173230	7196	12251	4103	5474	5092	6360	4499	4888	3775	2629	2152	19362	1772	7291	1985
lactic acid	219848	191	46123	86:16619.0 87:146789.0 88:203478.0 89:44021.0 90:4589.0 91:5399.0 92:2326.0 93:2115.0 94:10118.0 95:3417.0 96:954.0 97:589.0 99:12540.0 100:2928.0 101:119286.0 102:104206.0 103:90957.0 104:16144.0 105:36142.0 106:5020.0 107:5840.0 108:885.0 109:791.0 110:2194.0 113:11122.0 114:2567.0 115:74843.0 116:33695.0 117:2428105.0 118:268597.0 119:128879.0 120:10300.0 121:3135.0 122:950.0 123:1352.0 124:11…	612	C01432	JVTAAEKCZFNVCJ-UHFFFAOYSA-N	2052162	507561	3627948	658619	880589	151967	121805	222694	261157	146431	3581026	3427336	3038846	3020578	3089184	1214295	476843	1201859	1062223	1119064	6225647	11505438	4742878	11423808	947713	2426897	1617988	1090373	554356	605165	184060	414412	184068	234845	315028	2699422	3114007	2628152	11976	2771568	539737	1293053
lactamide	263097	232	341711	85:958.0 86:2218.0 88:1400.0 89:13590.0 90:1204.0 91:442.0 92:77.0 93:346.0 98:354.0 100:23702.0 101:7766.0 102:2933.0 103:1224.0 104:221.0 105:265.0 109:232.0 114:1137.0 115:2453.0 116:3138.0 117:12063.0 118:1402.0 119:651.0 123:83.0 126:704.0 128:612.0 129:461.0 133:1959.0 138:43.0 140:49.0 142:211.0 144:1076.0 147:5295.0 148:1446.0 149:426.0 152:54.0 153:49.0 156:75.0 158:575.0 159:181.0 160:1…	94220		SXQFCVDSOLSHOQ-UHFFFAOYSA-N	3117	2861	2187	5767	2092	1935	3909	2686	15379	4363	5368	4745	12344	3370	5025	958	597	941	1381	989	8943	20498	13271	22070	16580	3346	3921	2770	6851	5330	5227	10986	4188	4805	10199	2593	1591	6698	9066	6985	1458	1013
isothreonic acid	489385	292	1679	85:304.0 86:391.0 88:631.0 89:4158.0 90:414.0 91:179.0 92:233.0 93:215.0 94:45.0 96:145.0 97:116.0 98:15.0 99:816.0 100:110.0 101:2762.0 102:21122.0 103:20966.0 104:2634.0 105:1408.0 106:64.0 107:560.0 108:290.0 109:71.0 110:395.0 111:105.0 113:1032.0 114:253.0 115:1508.0 116:877.0 117:33848.0 118:3267.0 119:2907.0 120:140.0 121:96.0 122:8.0 124:18.0 125:13.0 127:531.0 128:50.0 129:6995.0 130:178…	151152	C00639	JPIJQSOTBSSVTP-GBXIJSLDSA-N	14391	6899	53734	6956	9765	7725	8252	7929	14685	6617	135717	117591	104052	148711	237600	74228	14090	46711	52226	90422	66838	7827	63506	7494	26663	13399	21755	8593	6190	27205	9842	16969	10243	5910	14856	152351	126190	61519	36673	100722	20720	81708
isooctadecanol	743390	327	365771	85:74090.0 86:4517.0 87:16273.0 89:77083.0 90:7789.0 91:40274.0 92:2400.0 97:163940.0 98:20311.0 99:27018.0 100:2830.0 101:36684.0 102:2193.0 103:130029.0 104:5103.0 105:12775.0 111:81577.0 112:7810.0 113:10403.0 114:1346.0 115:19171.0 116:1941.0 117:17861.0 118:1996.0 119:2454.0 125:32108.0 126:3194.0 127:4800.0 128:770.0 129:8536.0 131:4186.0 139:9094.0 140:914.0 141:2149.0 145:6430.0 147:10041…	62825		WNWHHMBRJJOGFJ-UHFFFAOYSA-N	2056	8311	6143	7129	9703	8299	9099	8228	7303	8073	7140	5894	4023	6654	8532	2481	3295	2555	2160	3255	2459	4589	2181	4553	9853	6641	3321	6952	13445	3132	8306	7987	7710	7242	7425	7889	6837	4372	11882	4419	5498	1322
isoleucine	359251	158	15	85:1549.0 86:3001.0 87:645.0 88:285.0 89:271.0 90:580.0 91:64.0 92:52.0 95:58.0 96:323.0 97:189.0 98:829.0 99:977.0 100:9875.0 101:1414.0 102:3456.0 103:1535.0 104:311.0 105:134.0 111:127.0 112:440.0 113:373.0 114:1505.0 115:765.0 116:651.0 118:274.0 119:292.0 121:53.0 123:27.0 126:183.0 128:1693.0 129:920.0 130:964.0 131:1559.0 132:2068.0 133:2024.0 135:106.0 142:989.0 143:511.0 144:398.0 145:30…	6306	C00407	AGPKZVBTJJNPAG-WHFBIAKZSA-N	3208448	1057264	2002064	1085061	1126890	1570573	1444276	1650005	1352237	1487979	1925484	2105226	1759163	2375308	2745285	2721341	2433697	2108267	2029355	2822336	1713033	1974710	1855199	2098074	560266	1405769	1666648	1008998	668441	1621200	1111742	1459956	1683262	1550815	1324200	1999385	2329585	1428083	1314590	1757533	2010719	2823290
inositol-4-monophosphate	845976	315	4759	100:40.0 104:35.0 107:57.0 113:34.0 117:5.0 128:7.0 129:318.0 133:192.0 137:66.0 142:185.0 143:288.0 144:3.0 147:3716.0 148:705.0 150:3.0 151:84.0 153:82.0 155:66.0 156:40.0 158:31.0 159:5.0 163:11.0 164:91.0 166:55.0 167:35.0 168:65.0 169:49.0 173:33.0 177:50.0 178:26.0 180:12.0 181:79.0 182:9.0 183:29.0 189:11.0 190:133.0 191:543.0 192:52.0 194:70.0 195:10.0 196:25.0 201:25.0 207:133.0 209:68.0…	440043	C03546	INAPMGSXUVUWAF-GFWFORPUSA-N	108581	161450	181873	152860	305551	224525	146002	196126	100337	184361	81675	71296	30287	99397	90641	90551	192919	104411	123900	119590	261742	188984	194115	116346	97571	312093	170543	381352	204276	123178	198557	154926	304859	330648	144490	124938	105766	43781	26451	62653	415996	168374
inosine 5'-monophosphate	1016811	169	31242	87:68.0 89:59.0 91:75.0 95:92.0 96:48.0 98:85.0 99:128.0 100:42.0 101:160.0 105:72.0 106:69.0 108:39.0 109:62.0 110:57.0 111:37.0 113:198.0 115:118.0 116:126.0 117:138.0 121:72.0 122:58.0 123:62.0 125:63.0 127:100.0 129:478.0 130:162.0 133:331.0 135:74.0 138:59.0 139:70.0 140:139.0 141:61.0 143:101.0 147:894.0 148:205.0 149:147.0 151:79.0 153:75.0 158:33.0 166:56.0 167:38.0 168:26.0 169:2863.0 17…	8582	C00130	GRSZFWQUAKGDAV-KQYNXXCUSA-N	140859	11374	138740	6916	7700	2684	3512	3424	3418	4050	20609	12683	4686	14583	18122	110919	11294	120933	94799	94787	38402	7194	27842	6414	5973	21781	38232	7423	9073	26805	2293	2044	2622	2409	4248	21861	12809	5032	15053	4556	118427	69583
inosine	897434	230	84524	85:1568.0 86:780.0 87:1166.0 88:560.0 89:1904.0 91:15501.0 92:2918.0 93:6326.0 94:1647.0 95:2401.0 97:1081.0 98:220.0 99:1165.0 100:804.0 101:3341.0 102:808.0 103:15276.0 104:2320.0 105:6001.0 106:3197.0 107:1491.0 108:2478.0 109:746.0 110:1136.0 111:1921.0 112:413.0 113:1448.0 114:353.0 115:3043.0 116:2998.0 117:9407.0 118:1635.0 119:4572.0 120:1119.0 121:826.0 122:365.0 123:390.0 124:342.0 125:…	6021	C00294	UGQMRVRMYYASKQ-KQYNXXCUSA-N	96815	89493	145786	116556	124362	250533	156444	261465	299369	125997	219685	184503	50043	185598	140692	546783	62234	246444	221113	364849	790238	334941	1047096	347728	138034	187037	63889	160024	142526	37717	137780	390073	384003	230746	165191	468595	538237	61108	48704	367796	20088	425860
indole-3-lactate	764079	202	390397	85:444.0 88:82.0 93:562.0 98:2672.0 99:397.0 100:151.0 102:683.0 103:415.0 105:150.0 106:86.0 115:522.0 117:416.0 120:61.0 125:33.0 127:108.0 128:271.0 129:831.0 130:1029.0 131:634.0 132:302.0 133:615.0 134:42.0 140:85.0 142:388.0 143:138.0 144:158.0 145:353.0 146:127.0 147:2739.0 148:571.0 149:215.0 153:26.0 154:62.0 156:176.0 158:86.0 160:83.0 162:56.0 164:36.0 168:77.0 170:236.0 171:61.0 172:1…	92904		XGILAAMKEQUXLS-UHFFFAOYSA-N	11956	3973	5890	4199	4712	2271	2107	2866	2403	2739	4271	1777	1941	3598	7061	9879	3526	8139	10175	7726	3007	5218	3646	6077	4619	4325	2748	2991	3921	3353	2610	8218	2188	1925	2612	2750	1596	1529	5074	1135	4870	8522
ile-ile	677904	158	187486	85:711.0 86:4373.0 87:1050.0 88:460.0 89:638.0 90:171.0 94:115.0 98:589.0 99:765.0 100:4350.0 101:1772.0 102:8162.0 103:2929.0 104:326.0 108:231.0 111:150.0 112:325.0 113:46.0 114:590.0 115:2024.0 116:3685.0 117:1164.0 118:483.0 119:273.0 120:49.0 121:81.0 122:74.0 123:54.0 126:213.0 128:1005.0 129:1401.0 130:1230.0 131:971.0 132:870.0 133:2310.0 134:453.0 135:342.0 136:87.0 137:163.0 138:42.0 13…	7010568	C12H24N2O3	BCVIOZZGJNOEQS-XKNYDFJKSA-N	3093	4150	3602	3433	3788	13704	12360	15491	6142	10598	36759	26044	5686	26290	33286	18262	18084	7266	7459	16409	10158	4761	17199	6332	4373	5117	6276	4083	4748	3813	7440	3348	12157	16550	6617	29093	27947	3389	15315	5361	28791	22482
hypoxanthine	619128	265	1663	85:17650.0 86:12163.0 87:3151.0 88:967.0 89:1497.0 90:1362.0 91:1011.0 92:2327.0 93:2705.0 94:2109.0 95:8249.0 96:4731.0 97:4274.0 98:10523.0 99:10631.0 100:18705.0 101:4328.0 102:2856.0 103:1825.0 104:825.0 105:732.0 106:877.0 107:1246.0 108:1010.0 109:1929.0 110:7804.0 111:16720.0 112:8157.0 113:3184.0 114:2386.0 115:2768.0 116:1782.0 117:3672.0 118:1096.0 119:3047.0 120:887.0 121:1152.0 122:16…	790	C00262	FDGQSTZJBFJUBT-UHFFFAOYSA-N	604507	682743	1093537	854727	711970	2227594	1499311	2034669	2058950	1558041	480776	441458	298016	406141	371118	1984107	762490	1875520	1448825	1667474	1919987	1071395	2136620	980256	231692	1545171	454979	1041645	502341	264604	1527710	1797043	2479182	1935064	1602593	517006	719307	212958	158182	926583	304639	1770905
hydroxycarbamate	325948	278	7010	86:1090.0 87:384.0 89:78.0 99:251.0 102:276.0 107:178.0 108:1.0 110:207.0 119:381.0 127:1.0 131:531.0 132:298.0 133:1122.0 135:10.0 143:27.0 146:671.0 147:8487.0 148:1209.0 149:624.0 155:128.0 157:23.0 160:1255.0 161:198.0 162:131.0 163:12.0 169:38.0 171:2468.0 172:143.0 173:288.0 186:141.0 189:1974.0 190:204.0 193:109.0 194:27.0 205:140.0 206:5.0 207:302.0 208:56.0 209:7.0 221:55.0 261:10.0 267:…	16639161		DRAJWRKLRBNJRQ-UHFFFAOYSA-M	10721	62748	7852	42085	22601	16752	18032	32353	38866	33048	5724	4857	21446	5598	2370	1514	9458	3148	4332	2889	7986	31450	12694	25825	30544	15742	14368	33541	37854	9673	20160	15696	17326	17047	20104	2876	1275	25951	43873	5554	10505	1922
hydroquinone	422583	239	16709	85:15.0 86:19.0 88:14.0 91:275.0 94:176.0 95:72.0 96:114.0 97:3.0 98:65.0 110:71.0 112:755.0 113:60.0 120:6.0 123:15.0 124:34.0 130:1.0 134:225.0 135:23.0 138:35.0 140:20.0 144:12.0 147:267.0 167:13.0 174:41.0 182:51.0 196:25.0 211:51.0 212:37.0 223:305.0 224:15.0 225:20.0 237:5.0 239:2779.0 240:576.0 241:199.0 254:1651.0 255:346.0 256:81.0 258:5.0 261:4.0 299:12.0 301:9.0 316:15.0 327:20.0 333:7…	785	C00530	QIGBRXMKCJKVMJ-UHFFFAOYSA-N	2324	8123	1861	5485	4498	3484	7319	4482	4123	3387	1212	1377	4155	1273	952	1011	2195	886	1154	1154	1363	5516	1005	4104	8598	2971	2390	4115	12113	2535	4054	6295	2981	3016	4146	1117	607	3900	9196	1561	2128	1158
homoserine	443878	218	2849	101:66.0 102:400.0 103:4169.0 104:311.0 105:88.0 108:5.0 113:20.0 114:56.0 115:64.0 116:6.0 117:924.0 118:50.0 125:1.0 128:3071.0 129:503.0 130:734.0 131:345.0 132:149.0 133:513.0 134:269.0 135:55.0 139:3.0 140:11.0 141:19.0 145:11.0 146:159.0 147:1347.0 148:40.0 149:294.0 157:459.0 158:17.0 159:17.0 172:20.0 177:38.0 180:8.0 184:17.0 185:46.0 191:9.0 199:4.0 200:1.0 202:287.0 204:73.0 208:3.0 21…	12647	C00263	UKAUYVFTDYCKQA-VKHMYHEASA-N	5693	4977	2560	5192	4284	3146	4990	3889	6804	4852	13429	38129	6683	28102	13710	10402	6489	6621	8660	17868	7426	5653	3983	6521	17114	3503	3968	6547	5602	3775	3813	6825	10224	4515	10896	35709	40557	16236	28726	5377	7722	23430
histidine	663790	154	150	85:2111.0 91:78.0 92:216.0 93:168.0 96:546.0 97:628.0 98:534.0 99:1060.0 100:5400.0 104:467.0 105:300.0 106:130.0 110:273.0 112:1060.0 113:608.0 116:436.0 117:2105.0 118:701.0 119:507.0 120:167.0 122:47.0 125:129.0 126:813.0 127:915.0 128:1600.0 129:1815.0 130:896.0 131:728.0 132:1925.0 133:1640.0 134:509.0 135:105.0 136:198.0 137:126.0 138:252.0 139:546.0 141:244.0 143:889.0 145:717.0 148:542.0 …	6274	C00135	HNDVDQJCIGZPNO-YFKPBYRVSA-N	246717	41933	125673	35646	34758	132876	117389	163262	42944	178397	231581	242379	45592	290375	188866	760992	406283	333471	283944	684744	82137	130225	121243	87008	9664	85394	123321	72203	20479	102403	67572	44777	196993	278445	111556	278275	393094	24976	74670	226017	188252	861923
hexadecylglycerol	867593	205	100721	85:8744.0 86:578.0 87:1216.0 88:1214.0 89:4931.0 90:533.0 91:781.0 92:44.0 93:250.0 94:167.0 95:1193.0 96:711.0 97:3878.0 98:905.0 99:2281.0 100:306.0 101:7992.0 102:907.0 103:12467.0 104:903.0 105:1844.0 106:137.0 107:212.0 108:203.0 109:527.0 110:203.0 111:1123.0 112:450.0 113:823.0 115:2952.0 116:5985.0 117:34930.0 118:3298.0 119:2669.0 120:178.0 121:191.0 122:110.0 123:209.0 124:134.0 125:609…	72733	C13859	OOWQBDFWEXAXPB-UHFFFAOYSA-N	70832	190258	108440	100856	135702	63389	154822	67749	17639	168733	2199	1312	1321	1402	1890	2618832	3498589	1628134	1973743	2587290	24756	11023	32054	5735	16900	131647	120737	251555	108162	46687	172305	22413	117233	1653233	24115	2097	2151	2651	13710	1416	5114886	2534388
heptadecanoic acid	751309	117	727	86:84.0 89:126.0 93:146.0 95:297.0 97:364.0 98:171.0 99:152.0 101:71.0 105:120.0 107:47.0 109:65.0 111:142.0 112:68.0 113:69.0 116:319.0 117:6884.0 118:515.0 119:190.0 123:26.0 125:38.0 129:2928.0 130:357.0 131:779.0 132:2003.0 133:510.0 134:126.0 141:18.0 143:248.0 145:1080.0 146:130.0 149:39.0 152:19.0 153:14.0 159:91.0 163:18.0 171:63.0 174:86.0 177:28.0 182:19.0 187:82.0 189:15.0 197:18.0 201…	10465		KEMQGTRYUADPNZ-UHFFFAOYSA-N	51244	194415	74731	187624	168819	180927	206215	203777	196390	218216	36302	26955	79968	28308	34933	28323	72311	39718	44492	28219	60406	153454	64247	148773	326786	140070	81787	153697	406494	73080	199680	244508	172332	173863	213046	33121	14696	108127	118860	58536	105120	23760
guanosine	954962	324	1966	85:1543.0 86:695.0 87:960.0 88:305.0 89:2775.0 90:249.0 91:343.0 93:203.0 94:284.0 95:499.0 96:239.0 97:2078.0 98:737.0 99:4070.0 100:2326.0 101:4073.0 102:1037.0 103:34450.0 104:3406.0 105:1568.0 106:62.0 107:214.0 109:142.0 110:455.0 111:1465.0 112:454.0 113:1897.0 114:483.0 115:8354.0 116:2447.0 117:6988.0 118:924.0 119:1155.0 120:232.0 121:117.0 122:147.0 123:259.0 124:207.0 125:458.0 126:538…	6802	C00387	NYHBQMYGNKIUIF-UUOKFMHZSA-N	32185	48568	26703	109398	75717	44606	30381	47694	34701	16315	129491	148284	96076	185983	165208	51535	17425	38695	38153	48002	60384	120327	63335	61609	88465	64147	23623	74668	53447	21110	26929	75168	55525	45971	28246	582843	521928	115561	61501	315364	11515	48983
guanine	744307	352	2519	85:485.0 86:288.0 87:42.0 89:317.0 95:86.0 98:175.0 99:1474.0 100:782.0 101:980.0 102:75.0 103:1581.0 104:106.0 105:14.0 110:49.0 111:272.0 112:15.0 113:289.0 114:183.0 115:231.0 116:930.0 117:753.0 118:116.0 119:40.0 122:16.0 124:27.0 125:94.0 126:14.0 127:102.0 128:117.0 129:1922.0 130:538.0 131:1046.0 132:378.0 133:1248.0 135:247.0 137:42.0 138:19.0 139:86.0 140:23.0 141:220.0 142:118.0 143:24…	764	C00242	UYTPUPDQBNUYGX-UHFFFAOYSA-N	57649	119915	87343	251870	144481	48038	55756	74772	81052	53145	54516	74136	159133	97527	68879	75116	25322	71273	50299	61923	24681	12387	24129	11509	22947	160176	36943	124667	70630	19720	72518	147007	109932	44550	92371	121880	173931	190472	97558	204299	13434	70941
guanidinosuccinate	557299	328	16942	85:1832.0 86:1207.0 87:1117.0 88:27.0 89:1062.0 90:204.0 91:2.0 94:274.0 95:305.0 96:156.0 97:614.0 98:1878.0 99:1503.0 100:6843.0 101:1518.0 102:3505.0 103:5270.0 104:709.0 105:462.0 106:458.0 107:2241.0 108:552.0 109:207.0 110:2103.0 111:770.0 112:7.0 113:930.0 114:496.0 115:2396.0 116:5193.0 117:3334.0 118:299.0 119:402.0 121:557.0 123:132.0 124:162.0 125:1811.0 126:37.0 127:1585.0 128:1650.0 …	439918	C03139	VVHOUVWJCQOYGG-REOHCLBHSA-N	3631	2532	3659	3097	2161	1213	670	1231	2674	2531	1915	19417	3936	2196	857	5430	3867	5194	4319	5569	1837	2872	1242	2340	3552	3220	2331	4801	2259	1423	1143	1242	3265	1966	4426	3786	8285	4096	11491	2408	2943	8637
glycyl tyrosine	922071	174	62472	86:1091.0 95:27.0 100:203.0 114:27.0 118:36.0 130:89.0 146:117.0 158:36.0 160:9.0 161:13.0 164:41.0 172:46.0 173:8.0 174:4074.0 175:790.0 176:566.0 177:154.0 178:80.0 179:390.0 180:59.0 187:56.0 201:14.0 213:11.0 214:2.0 215:4.0 220:8.0 229:36.0 232:2.0 233:8.0 234:5.0 250:22.0 256:4.0 262:13.0 274:1.0 275:6.0 284:3.0 291:12.0 293:47.0 294:16.0 307:5.0 308:299.0 309:83.0 310:55.0 311:34.0 312:4.0…	92829		XBGGUPMXALFZOT-VIFPVBQESA-N	7992	12128	5610	14338	12047	11107	9164	10776	6002	9348	5426	5547	6976	6106	4321	9785	26714	4831	13873	8524	11162	16626	12498	9075	10403	12531	12347	18249	8091	6907	4411	7808	10048	12709	7587	10610	15583	3994	7872	6451	28663	10329
glycolic acid	227636	177	1971	86:321.0 87:877.0 88:2215.0 89:1177.0 90:166.0 92:46.0 95:690.0 98:47.0 99:43.0 100:1.0 101:491.0 102:395.0 103:3236.0 104:445.0 105:759.0 106:5.0 107:431.0 110:197.0 113:123.0 114:1.0 115:778.0 116:235.0 117:2708.0 118:351.0 119:694.0 120:123.0 121:18.0 124:3.0 131:2476.0 132:305.0 133:6921.0 134:1259.0 135:297.0 144:1.0 146:382.0 147:57199.0 148:9255.0 149:5731.0 150:464.0 151:221.0 161:3331.0 …	757	C00160	AEMRFAOFKBGASW-UHFFFAOYSA-N	6136	26229	10198	36845	34379	20182	31159	30457	26137	27618	5628	6761	16301	5311	6958	2924	3909	3119	3928	796	9566	20568	7451	21147	47658	17276	13617	20475	52015	13037	31713	30298	19340	20940	23611	3467	4152	15406	4887	9043	6639	1226
glycine	368707	248	6	85:2882.0 86:87494.0 87:10917.0 88:4018.0 89:822.0 92:65.0 93:42.0 94:27.0 95:426.0 96:50.0 97:67.0 99:1489.0 100:53029.0 101:10140.0 102:5892.0 103:928.0 105:1276.0 110:146.0 113:1787.0 114:44.0 115:2820.0 116:1864.0 117:12472.0 118:47.0 119:3422.0 122:40.0 123:85.0 125:63.0 129:156.0 130:9640.0 131:7466.0 132:862.0 133:31722.0 134:5661.0 135:2633.0 144:2949.0 145:349.0 146:1208.0 147:26782.0 14…	750	C00037	DHMQDGOQFOQNFH-UHFFFAOYSA-N	1448430	745838	2902322	1350011	1934175	1354488	1254764	1131209	946362	1223211	2086775	2305503	3109338	2020918	2334503	6307077	4566905	5105023	4533844	7269266	4996257	1491619	4243826	1529618	1992702	1777634	1104047	1604110	540912	659491	837410	820295	1557566	1451174	878575	1563658	1896685	2155478	1014791	1754501	4664528	3307331
glycerol-alpha-phosphate	593299	357	62254	87:8694.0 88:4191.0 89:11433.0 91:1884.0 92:79.0 93:566.0 94:275.0 101:102101.0 102:12242.0 103:100742.0 104:10244.0 105:10029.0 106:1478.0 107:3362.0 108:394.0 109:1271.0 114:1073.0 115:21169.0 116:22830.0 117:21094.0 118:3210.0 119:10846.0 120:1726.0 121:5718.0 122:528.0 123:2359.0 124:280.0 129:67176.0 130:12007.0 131:50454.0 132:6337.0 133:92102.0 134:12770.0 135:27101.0 136:3144.0 137:9042.0…	754	C03189	AWUCVROLDVIAJX-UHFFFAOYSA-N	214197	514755	781963	562796	526093	189898	168669	206369	358396	182755	1816142	1891195	1152219	1787013	1916992	1302749	1139256	1032835	1189690	1234497	1295441	482181	1737023	413892	164550	362954	126735	403573	251047	163111	217530	354660	250278	423346	217910	1020106	951890	1304042	737412	2526317	688760	1239494
glyceric acid	377308	189	394878	87:1831.0 88:928.0 91:529.0 93:1041.0 95:791.0 96:1138.0 100:1947.0 101:4605.0 102:21019.0 103:23383.0 104:3795.0 105:2757.0 108:2348.0 113:722.0 114:762.0 115:3205.0 116:2271.0 117:2738.0 118:1986.0 119:2762.0 120:586.0 121:223.0 130:7187.0 131:5463.0 132:1954.0 133:25557.0 134:2586.0 135:3526.0 143:457.0 147:45511.0 148:10008.0 149:5843.0 150:825.0 152:713.0 158:59.0 159:395.0 160:155.0 163:804…	752	C00258	RBNPOMFGQQGHHO-UHFFFAOYSA-N	16649	83551	16562	207385	102798	39898	38670	33362	68988	40967	18076	12808	16437	14444	15746	5652	12422	6060	7341	4472	26744	197922	26308	122563	42144	123080	15078	149015	220438	13740	63898	68023	73400	74086	66103	19364	27790	26360	20668	25433	20229	8471
glutathione	909030	156	474205	85:400.0 93:683.0 94:553.0 106:286.0 109:6925.0 140:1937.0 151:352.0 154:241.0 156:29420.0 157:2106.0 158:521.0 159:1999.0 160:268.0 171:921.0 172:313.0 188:1401.0 198:329.0 199:388.0 201:422.0 211:660.0 216:273.0 227:7939.0 228:263.0 229:219.0 239:152.0 252:213.0 253:594.0 261:1811.0 262:436.0 268:97.0 291:97.0 292:53.0 299:906.0 316:125.0 329:140.0 338:106.0 353:253.0 354:307.0 359:108.0 361:42…	448106		RWSXRVCMGQZWBV-WDSKDSINSA-M	14435	7617	6293	5612	5639	6337	5734	5414	6961	8438	25801	28060	103215	24513	36105	25516	5618	16275	18706	9443	8405	10053	11397	5068	15662	4094	17726	4036	13674	40883	6773	8967	6241	7056	11193	45777	9404	35593	28652	57178	6473	30960
glutamine	600315	156	18	85:588.0 86:773.0 87:527.0 88:297.0 89:472.0 90:276.0 91:144.0 92:65.0 93:78.0 94:61.0 95:137.0 96:185.0 97:201.0 98:705.0 99:418.0 100:4218.0 101:1051.0 102:801.0 104:146.0 105:125.0 107:73.0 110:227.0 111:76.0 112:1090.0 113:753.0 114:2855.0 115:2580.0 116:2463.0 117:1187.0 118:279.0 119:308.0 122:34.0 124:65.0 125:100.0 126:1306.0 128:4527.0 129:1216.0 130:1701.0 131:3856.0 132:1540.0 133:2992…	5961	C00064	ZDXPYRJPNDTMRX-VKHMYHEASA-N	153899	186726	168598	169535	128432	515401	403326	421985	562706	332307	950864	912229	2261362	1120319	875098	362684	332407	126101	125302	395735	947822	1478529	1021152	1137518	363319	177863	399826	212153	364801	575530	325332	213726	615691	787991	416205	1233811	2661642	1881904	1624986	2796223	150785	330195
glutamic acid	531569	246	369584	85:604993.0 86:457716.0 87:214735.0 88:146754.0 89:160950.0 90:37276.0 91:16239.0 94:29017.0 95:93330.0 96:104071.0 97:99303.0 98:481835.0 99:400824.0 100:3621329.0 101:787056.0 102:417446.0 103:598945.0 104:94289.0 105:133327.0 106:16761.0 107:14949.0 108:23572.0 109:9339.0 110:89447.0 111:44354.0 112:524447.0 113:517709.0 114:979043.0 115:793889.0 116:380510.0 117:656029.0 118:144079.0 119:2396…	33032	C00025	WHUUTDBJXJRKMK-VKHMYHEASA-N	7432071	2244007	6868713	2159050	1403246	2743352	2395178	2495519	5926094	1741528	6836457	5205345	8627059	7600149	8241791	5598814	3323689	5334597	6412927	3401543	7642857	3659131	10078468	3708287	1913910	3740718	7754307	3756109	1204927	10543533	2846669	3099061	3263194	2530546	3978603	7033972	3028014	8409686	5733841	9521370	2042095	4662835
glucuronic acid	665901	333	344793	96:183.0 101:343.0 104:391.0 105:404.0 114:173.0 116:299.0 118:199.0 129:212.0 131:935.0 133:2270.0 140:93.0 142:73.0 143:1502.0 145:268.0 147:12395.0 148:991.0 149:975.0 157:922.0 158:137.0 160:9222.0 161:1178.0 163:298.0 169:69.0 184:291.0 189:2493.0 191:243.0 192:148.0 200:124.0 201:100.0 203:144.0 204:559.0 205:544.0 206:869.0 215:56.0 216:211.0 217:2377.0 218:761.0 219:1170.0 220:242.0 224:4…	94715	C00191	AEMOLEFTQBMNLQ-AQKNRBDQSA-N	129812	71922	81213	70858	69833	12883	15610	11736	10313	16474	34557	31249	23808	38375	31574	5659	4933	2466	3669	6059	39760	28141	26820	30921	20609	89109	173549	78192	44916	217301	11220	14118	17979	21019	10337	26273	30385	11798	9924	11352	7383	4979
glucose-6-phosphate	808788	387	360626	85:5344.0 86:4973.0 87:3875.0 88:1564.0 89:27862.0 90:2608.0 91:2035.0 92:223.0 93:363.0 94:331.0 95:327.0 96:1058.0 97:1423.0 98:1289.0 99:4317.0 100:8178.0 101:29963.0 102:7778.0 103:23328.0 104:2845.0 105:16740.0 106:2260.0 107:1720.0 109:530.0 110:954.0 111:2033.0 112:1794.0 113:4192.0 114:7313.0 115:7360.0 116:11084.0 117:11837.0 118:1943.0 119:4329.0 120:670.0 121:2026.0 122:274.0 123:786.0…	5958	C00092	NBSCHQHZLSJFNQ-GASJEMHNSA-N	8651	173380	5779	132715	110388	465606	320475	301219	220348	369342	76767	35295	74622	35114	32357	6546	10131	5671	7854	3925	64284	47932	78044	46531	447936	24572	8944	64142	86820	7497	287877	449581	687878	361125	345340	80352	96811	182576	193531	70518	15221	3359
glucose-1-phosphate	594647	217	3167	85:385.0 86:98.0 87:248.0 88:286.0 89:468.0 90:224.0 92:20.0 95:218.0 99:284.0 101:1180.0 103:1916.0 104:47.0 107:220.0 109:96.0 110:193.0 111:260.0 112:20.0 113:386.0 114:41.0 115:209.0 116:863.0 117:2309.0 118:189.0 119:243.0 125:12.0 126:151.0 128:127.0 129:1571.0 130:306.0 131:508.0 132:123.0 133:2331.0 134:352.0 135:130.0 136:1.0 139:40.0 140:858.0 141:105.0 142:138.0 143:915.0 144:125.0 145…	65533	C00103	HXXFSFRBOHSIMQ-VFUOTHLCSA-N	49639	36959	54954	34761	31649	25990	40478	20288	35970	52283	49147	84245	142779	65370	57219	181639	114821	110543	157991	144068	126077	37466	109340	32623	148798	54856	57608	43376	94874	58903	134444	126684	71664	55947	80152	76633	75179	67962	54151	105540	89319	116515
glucose	659798	319	22	85:955.0 86:739.0 87:1963.0 88:1249.0 89:23654.0 90:1741.0 91:1135.0 94:110.0 95:64.0 96:681.0 97:924.0 98:177.0 99:1302.0 100:4269.0 101:5985.0 102:2628.0 103:55876.0 104:5298.0 105:6003.0 106:471.0 107:134.0 108:44.0 109:106.0 110:151.0 111:715.0 112:295.0 113:1157.0 114:1065.0 115:1902.0 116:1693.0 117:24869.0 118:2407.0 119:3013.0 120:325.0 121:179.0 122:26.0 125:71.0 126:224.0 127:784.0 128:…	64689	C00221	WQZGKKKJIJFFOK-VFUOTHLCSA-N	10271	42153	34885	72108	40187	7715	26487	21091	16129	22640	67391	19513	28041	28206	36929	7846	5171	3761	5424	5349	332356	24696	314200	16597	50595	30323	19093	37964	32335	11932	27200	30107	40707	91379	11853	67421	59130	48008	161745	45322	7491	3991
gluconic acid lactone	645815	220	3502	87:376.0 89:418.0 91:200.0 93:213.0 94:7.0 95:277.0 97:419.0 98:28.0 99:247.0 100:286.0 101:1266.0 102:1454.0 103:3165.0 104:660.0 105:405.0 106:2.0 107:9.0 109:98.0 111:303.0 112:10.0 113:395.0 115:310.0 117:3173.0 118:208.0 119:432.0 120:76.0 121:161.0 122:35.0 123:45.0 125:72.0 127:87.0 128:55.0 129:13415.0 130:2506.0 131:1543.0 132:118.0 133:3838.0 134:325.0 135:258.0 136:14.0 137:2.0 138:26.…	7027	C00198	PHOQVHQSTUBQQK-SQOUGZDYSA-N	2483	5360	3916	6902	4291	2288	2475	2394	1685	2031	2155	2150	4666	3868	2289	2932	1574	2604	1890	2202	11819	1680	11197	1570	2584	5119	2965	6128	9000	3803	4183	3113	2976	2939	2651	5859	3365	4442	8804	7313	3706	2226
gluconic acid	693148	333	7501	87:39.0 89:155.0 99:15.0 100:306.0 101:268.0 102:393.0 103:2729.0 104:264.0 105:196.0 109:2.0 111:2.0 113:144.0 116:8.0 117:1117.0 118:12.0 127:30.0 129:1186.0 130:285.0 131:546.0 132:183.0 133:997.0 134:13.0 137:1.0 139:7.0 140:38.0 141:4.0 142:28.0 143:746.0 144:263.0 145:25.0 147:6161.0 148:1144.0 149:642.0 150:39.0 151:46.0 153:74.0 154:66.0 155:3.0 157:599.0 159:89.0 160:27.0 161:88.0 164:14…	6857417	C00800	RGHNJXZEOKUKBD-QTBDOELSSA-N	25219	20443	39648	47270	18475	4704	4024	4218	3084	7054	7351	12145	11122	14826	13110	1743	808	1297	1310	1665	2893	4704	3675	4616	8188	34210	28740	24037	39066	30348	9145	4824	6731	2975	6197	33064	46772	14431	30778	57920	2084	1714
glucoheptulose	828606	217	3191	85:139.0 86:13.0 89:1593.0 91:2.0 94:55.0 97:1692.0 98:126.0 99:121.0 100:313.0 101:365.0 103:5867.0 104:480.0 105:349.0 109:19.0 111:2.0 114:1800.0 115:154.0 116:242.0 117:2040.0 118:246.0 119:195.0 120:35.0 122:30.0 128:61.0 129:1591.0 130:174.0 131:183.0 133:1318.0 134:156.0 136:15.0 141:68.0 142:187.0 143:391.0 144:75.0 147:6372.0 148:889.0 149:623.0 152:13.0 154:11.0 156:61.0 157:517.0 158:1…	5459879	C02076	HSNZZMHEPUFJNZ-SHUUEZRQSA-N	15510	13086	21988	8105	9220	17019	12360	18242	15713	10939	29881	25125	19418	26557	28708	2396	14166	5077	12411	11419	10383	9377	21468	7703	8426	14572	6710	11387	10368	7217	12019	15986	19693	10615	10956	33092	27124	20046	29827	20716	8009	9392
galactose-6-phosphate	828102	387	84204	85:352.0 86:18.0 87:173.0 88:29.0 89:238.0 90:3.0 95:35.0 97:215.0 98:44.0 99:408.0 100:111.0 101:1564.0 102:235.0 103:2611.0 104:160.0 105:125.0 107:126.0 108:137.0 109:343.0 111:347.0 112:25.0 113:1282.0 114:117.0 115:510.0 116:778.0 117:1716.0 118:101.0 119:265.0 120:13.0 121:88.0 125:45.0 127:291.0 128:9.0 129:11377.0 130:1380.0 131:1525.0 132:194.0 133:3384.0 134:381.0 135:599.0 136:15.0 137…	439404	C01113	NBSCHQHZLSJFNQ-SVZMEOIVSA-N	1254	1625	5483	1590	4374	2247	1419	7305	193	2194	2615	1262	1307	2224	1460	741	1533	886	986	818	1810	1171	2567	981	5275	653	7727	11841	2654	13437	631	1646	1865	1328	1801	1651	892	1797	7517	2078	719	601
galactinol	1048207	204	3164	85:504.0 87:206.0 88:67.0 89:595.0 90:16.0 94:20.0 95:26.0 97:180.0 98:69.0 99:428.0 100:134.0 101:2639.0 102:391.0 103:16711.0 104:1541.0 105:703.0 109:557.0 111:94.0 113:493.0 114:136.0 115:758.0 116:1036.0 117:3841.0 118:364.0 119:475.0 125:62.0 127:358.0 128:9.0 129:17159.0 130:1889.0 131:3123.0 132:308.0 133:2849.0 134:279.0 135:300.0 136:52.0 137:9.0 139:170.0 140:57.0 141:234.0 142:301.0 1…	11727586	C01235	VCWMRQDBPZKXKG-ZNVDUFQESA-N	4437	12490	2317	13734	11447	2553	4061	4613	2485	2507	34322	30430	15499	42969	48658	897	1498	815	1987	286	1259	1699	956	2880	6268	1705	2174	2249	7310	1413	2752	2241	2016	3257	1723	21154	13775	4975	16527	9652	2659	665
fumaric acid	390775	245	1718	85:548.0 86:69.0 87:80.0 91:65.0 95:3.0 98:3.0 99:1019.0 100:367.0 101:132.0 102:16.0 106:51.0 108:90.0 109:6.0 110:342.0 111:15.0 112:22.0 113:317.0 114:50.0 115:339.0 117:96.0 118:146.0 123:15.0 124:26.0 126:329.0 128:72.0 130:753.0 131:100.0 132:16.0 133:591.0 135:211.0 136:56.0 140:10.0 141:129.0 142:57.0 143:926.0 144:124.0 146:48.0 147:5175.0 148:610.0 149:671.0 151:31.0 152:3.0 153:7.0 154…	444972	C00122	VZCYOOQTPOCHFL-OWOJBTEDSA-N	262929	229099	247153	177293	181424	207654	207764	149817	356711	146904	214114	208677	270933	233581	281547	260699	221865	180863	179582	289696	427999	347032	393429	330794	187751	289577	301827	249346	258706	251396	102714	96253	199727	231768	166722	382480	403669	310008	165233	295118	264780	355264
fucose	578299	160	3009	85:191.0 89:328.0 91:5.0 98:6.0 100:250.0 101:182.0 103:132.0 105:64.0 107:33.0 117:5349.0 118:423.0 119:197.0 127:28.0 129:429.0 130:344.0 131:248.0 133:363.0 134:138.0 143:112.0 147:658.0 148:60.0 159:12.0 160:926.0 161:309.0 162:4.0 171:31.0 174:36.0 189:39.0 191:27.0 204:79.0 205:9.0 206:19.0 217:28.0 219:124.0 223:10.0 231:37.0 233:151.0 235:13.0 277:238.0 278:54.0 293:13.0 299:12.0 321:80.0…	439650	C02095	SHZGCJCMOBCMKK-FPRJBGLDSA-N	12429	12226	19165	14287	12605	21937	18052	23224	15596	15212	17654	13805	18765	15783	19156	20915	21716	15434	16561	23332	26351	22856	29866	23990	24251	21525	15332	17812	31224	14160	18789	27268	24551	25367	14673	15406	15565	15171	43202	12750	28426	21161
fructose-6-phosphate	804279	315	6431	85:175.0 86:55.0 87:366.0 88:157.0 89:2236.0 90:436.0 92:4.0 94:18.0 96:197.0 98:32.0 99:369.0 100:408.0 101:1519.0 102:775.0 103:257.0 104:1131.0 105:281.0 106:108.0 109:60.0 111:305.0 113:195.0 114:242.0 115:86.0 116:26.0 117:911.0 118:370.0 120:83.0 121:101.0 122:34.0 124:89.0 126:163.0 128:84.0 129:4295.0 130:1211.0 131:850.0 132:289.0 133:2271.0 134:314.0 135:693.0 136:141.0 137:22.0 138:85.…	440641	C05345	BGWGXPAPYGQALX-ARQDHWQXSA-N	11029	103962	6029	89059	80894	251772	178135	174563	111122	190764	36112	15104	31979	12281	7010	6438	2915	4377	5006	6659	19778	35645	18277	32353	233636	15697	7652	42774	47790	14807	167600	251031	364333	137240	157607	17786	37602	72180	86441	24295	5105	5062
fructose-1-phosphate	803180	387	87944	85:2904.0 86:1256.0 87:2847.0 88:1255.0 89:29955.0 90:2888.0 91:1736.0 92:260.0 93:456.0 94:1104.0 95:539.0 96:1537.0 97:703.0 98:2163.0 99:2761.0 100:3841.0 101:9449.0 102:2472.0 103:74194.0 104:7528.0 105:6633.0 106:1031.0 107:1009.0 108:457.0 109:716.0 110:995.0 111:1390.0 112:1250.0 113:5102.0 114:3736.0 115:4741.0 116:3740.0 117:20204.0 118:2636.0 119:4150.0 120:584.0 121:1618.0 122:319.0 12…	439394	C01094	RHKKZBWRNHGJEZ-VRPWFDPXSA-N	13825	5320	3250	11888	4698	10786	9054	11135	24385	10571	4496	4878	2935	4396	4852	2032	1310	1723	1907	1078	27991	38548	54951	27500	15030	7778	25158	7377	17898	30690	12201	15582	46994	27668	18300	16844	20816	5102	62751	6441	2255	1060
fructose	641863	307	50366	86:65.0 87:79.0 88:18.0 89:2281.0 90:143.0 99:37.0 100:388.0 101:537.0 102:77.0 103:13851.0 104:1258.0 105:563.0 113:20.0 114:164.0 115:201.0 117:1833.0 118:120.0 119:138.0 122:14.0 125:109.0 128:143.0 129:782.0 130:84.0 131:499.0 133:1810.0 134:211.0 135:10.0 136:17.0 142:22.0 143:105.0 145:56.0 147:4583.0 148:705.0 149:481.0 150:25.0 151:26.0 156:27.0 157:146.0 159:19.0 163:118.0 167:3.0 171:41…	439709	C02336	RFSUNEUAIZKAJO-ARQDHWQXSA-N	231585	163917	118003	166208	112136	9414	28430	17100	10737	11195	21415	14173	8476	13114	12853	13164	17574	13577	14084	13354	51939	54536	50826	48216	65116	164855	226397	139697	143582	250452	18445	36115	25799	6891	17522	27276	34851	20363	16210	14563	25925	7910
ethanolamine	343800	174	45341	85:17544.0 86:175868.0 87:37978.0 88:16848.0 89:41209.0 90:4709.0 91:10643.0 92:1773.0 93:2745.0 94:638.0 95:902.0 96:1260.0 97:1477.0 98:2978.0 99:7231.0 100:169810.0 101:52380.0 102:24044.0 103:172854.0 104:24239.0 105:38562.0 106:5669.0 107:15911.0 108:1840.0 109:5126.0 110:2504.0 111:841.0 112:951.0 113:9857.0 114:19793.0 115:72673.0 116:28088.0 117:182126.0 118:22232.0 119:55318.0 120:8272.0…	700	C00189	HZAXFHJVJLSVMW-UHFFFAOYSA-N	363252	652953	1548359	831218	1017880	916300	807421	1141718	1620802	957389	291623	239507	369396	346551	230886	40079	288407	556455	588542	417240	281711	363498	353417	360361	272794	914606	260088	1147467	490880	249741	1081116	1659536	1510008	1279933	1352561	632799	850944	955158	307784	767880	430721	827737
ethanol phosphate	317291	211	100892	87:78.0 88:97.0 89:256.0 91:314.0 92:90.0 93:145.0 94:40.0 98:266.0 99:46.0 102:181.0 103:1317.0 104:160.0 105:416.0 106:296.0 107:321.0 108:142.0 109:166.0 110:48.0 113:54.0 114:59.0 115:794.0 116:181.0 117:169.0 118:90.0 119:551.0 120:74.0 121:445.0 123:467.0 127:77.0 128:49.0 129:30.0 131:211.0 132:149.0 133:4081.0 134:722.0 135:1706.0 136:99.0 137:1236.0 138:139.0 139:133.0 140:21.0 143:24.0 …	74190		ZJXZSIYSNXKHEA-UHFFFAOYSA-N	6251	12345	7941	12163	11585	22804	14149	35452	20689	9914	4274	2822	6357	3717	6134	2805	5103	4212	3490	2906	6052	5870	6464	5437	18714	8291	10106	19878	26981	7230	11765	41812	9492	7776	13562	5774	6904	5439	12946	4334	7224	3156
erythritol	471922	217	92	86:57.0 87:443.0 89:682.0 90:92.0 99:480.0 100:41.0 101:1823.0 103:7046.0 104:676.0 105:300.0 106:59.0 109:27.0 111:45.0 113:474.0 115:473.0 116:1861.0 117:6123.0 118:476.0 119:295.0 127:453.0 129:1559.0 130:129.0 131:448.0 133:1902.0 134:216.0 144:53.0 147:9776.0 148:785.0 149:656.0 158:25.0 159:8.0 163:98.0 169:60.0 174:40.0 175:153.0 176:58.0 177:60.0 183:21.0 189:1255.0 190:194.0 191:893.0 19…	222285	C00503	UNXHWFMMPAWVPI-ZXZARUISSA-N	168586	33142	150439	34186	56008	26669	14261	30562	32101	12644	27384	24590	32576	29764	36531	63804	17330	52544	56485	96268	54448	37881	54825	45173	20970	84308	146456	35947	20424	180921	20675	44777	26650	13250	24529	44214	35133	28567	30797	32688	21906	39864
dodecanol	507619	243	12092	85:402.0 86:5.0 87:55.0 88:22.0 89:1221.0 90:28.0 91:164.0 97:1064.0 98:48.0 99:290.0 101:655.0 102:50.0 103:1071.0 104:12.0 105:2.0 107:23.0 110:75.0 111:463.0 113:15.0 115:147.0 116:5.0 117:2.0 119:2.0 124:1.0 125:24.0 127:111.0 129:13.0 130:11.0 132:11.0 133:6.0 143:5.0 147:15.0 166:1.0 171:74.0 175:5.0 185:1.0 188:2.0 189:11.0 190:4.0 191:1.0 220:259.0 221:14.0 223:3.0 243:1615.0 244:323.0 24…	8193	C02277	LQZZUXJYWNFBMV-UHFFFAOYSA-N	11763	24423	8303	23483	17093	13039	29193	14681	16110	19352	4716	4062	12676	4702	5532	6194	6932	4272	4973	7047	7192	12600	7596	11078	29141	7659	32180	20635	38736	8602	21164	16473	12010	18293	12730	4046	22048	9869	16117	4618	10558	8078
docosahexaenoic acid	902819	91	87709	89:153.0 91:4417.0 92:909.0 93:2453.0 94:871.0 95:942.0 96:135.0 97:156.0 98:30.0 99:74.0 103:158.0 104:148.0 105:1782.0 106:442.0 107:727.0 108:775.0 109:294.0 110:46.0 111:42.0 115:239.0 116:175.0 117:1938.0 118:276.0 119:1453.0 120:408.0 121:401.0 122:154.0 123:56.0 128:107.0 129:1147.0 130:243.0 131:1109.0 132:276.0 133:714.0 134:388.0 135:292.0 136:81.0 137:51.0 141:89.0 142:64.0 143:202.0 1…	445580	C06429	MBMBGCFOFBJSGT-KUBAVDMBSA-N	10030	23199	11564	26786	27968	62941	52587	64514	38530	57680	3299	3603	2553	6431	4875	9265	16458	7074	14070	8358	9957	26180	13995	48616	20609	16667	13458	49636	21765	7792	57512	51442	70524	49098	41355	5402	8450	11778	51316	9163	37125	9335
D-erythro-sphingosine	859500	204	126903	100:421.0 114:218.0 116:303.0 128:133.0 129:310.0 130:24.0 147:380.0 155:21.0 188:166.0 202:115.0 204:5513.0 205:732.0 206:427.0 223:20.0 345:29.0	5280335	C00319	WWUZIQQURGPMPG-KRWOKUGFSA-N	47937	72839	52219	106031	168805	60065	52351	63765	47690	96866	20859	11731	14792	16570	13782	113492	224542	98959	103483	124226	45357	34078	53386	23589	28099	128803	69502	147423	38405	37405	77622	85886	106227	196846	100799	14738	17412	10923	14102	13196	298918	132018
dehydrocholecalciferol	1100058	349	424983	85:1542.0 87:1368.0 90:604.0 91:23585.0 92:4028.0 93:11602.0 95:20477.0 96:1926.0 97:4915.0 101:2366.0 102:1394.0 103:3790.0 104:1386.0 105:16294.0 106:2517.0 107:7435.0 109:10927.0 110:1084.0 111:3229.0 112:437.0 114:237.0 115:14865.0 116:4835.0 117:11915.0 118:1033.0 119:28218.0 120:243.0 121:5267.0 123:4325.0 124:492.0 127:4480.0 128:13607.0 129:27476.0 130:5035.0 131:24024.0 132:6883.0 133:41…	129680779		HUYHGEVLJRTFIB-CRSCSNDXSA-N	554	3478	1468	2696	5167	2842	1791	3482	2019	2459	675	613	746	743	826	4118	1553	2503	2868	5561	1089	1718	1074	2763	1304	1483	802	2066	3425	602	2256	2050	1815	887	1780	616	551	861	2910	385	10024	9409
dehydroabietic acid	849349	239	251689	89:164.0 90:34.0 91:540.0 92:108.0 94:63.0 95:114.0 99:79.0 102:99.0 104:58.0 105:164.0 108:49.0 109:70.0 112:64.0 113:43.0 115:485.0 116:162.0 117:718.0 118:120.0 119:149.0 120:47.0 121:150.0 122:54.0 123:34.0 125:44.0 126:59.0 128:505.0 129:511.0 130:104.0 131:603.0 132:121.0 133:155.0 135:67.0 136:24.0 138:32.0 139:56.0 141:574.0 142:227.0 143:664.0 145:122.0 146:115.0 150:44.0 152:150.0 153:2…	94391	C12078	NFWKVWVWBFBAOV-MISYRCLQSA-N	6298	50077	18059	30569	36154	15205	12360	16647	18365	21293	3553	3013	13475	3793	3930	4263	6112	4524	4677	3723	5338	27013	10896	13227	30117	40543	13643	20597	65009	13072	16532	24411	8755	12153	21806	3975	6069	14670	20668	3867	14823	3707
cytidine-5-monophosphate	700635	243	2246	85:144.0 86:125.0 87:68.0 95:74.0 97:27.0 99:140.0 100:73.0 101:52.0 102:63.0 103:170.0 105:12.0 107:4.0 111:73.0 113:108.0 114:60.0 115:113.0 116:36.0 117:50.0 119:18.0 121:11.0 123:12.0 125:20.0 129:308.0 130:71.0 131:47.0 133:687.0 135:189.0 137:50.0 140:12.0 141:91.0 142:23.0 143:12.0 144:18.0 147:1244.0 148:217.0 149:105.0 151:75.0 152:6.0 153:132.0 154:7.0 157:15.0 162:14.0 164:23.0 167:29.…	6131	C00055	IERHLVCPSMICTF-XVFCMESISA-N	13620	13346	24807	16047	9551	4400	5472	4379	3577	2890	5601	9666	27169	8608	19127	8936	4939	6923	7429	7315	17342	11630	10799	8690	7261	9918	14195	12135	17246	11370	8210	4374	3758	6000	4407	9515	13439	14167	27048	20914	6051	5982
cytidine	937026	223	66319	85:1759.0 86:932.0 87:1021.0 89:3267.0 90:117.0 92:6.0 93:1004.0 94:596.0 95:2486.0 96:619.0 97:1945.0 98:9008.0 99:5844.0 100:21793.0 101:6282.0 102:2093.0 103:13696.0 104:1925.0 105:554.0 106:264.0 107:1459.0 109:446.0 110:462.0 111:1632.0 112:498.0 113:2830.0 114:1683.0 115:2838.0 117:4384.0 118:572.0 119:678.0 120:386.0 121:112.0 122:1730.0 123:911.0 124:960.0 125:4609.0 126:1121.0 127:1346.0…	6175	C00475	UHDGCWIWMRVCDJ-XVFCMESISA-N	7036	4526	1943	5565	5405	3041	2118	5117	2655	2492	4654	3622	3538	3726	2056	9122	7602	10079	8729	10610	9320	6766	12537	3469	6695	5797	3753	5625	9707	3417	1956	5533	8689	3194	3300	6558	6067	5922	15911	4824	2743	9335
cystine	804619	218	94	85:108.0 86:247.0 87:139.0 88:76.0 89:69.0 91:149.0 92:44.0 93:30.0 95:38.0 98:79.0 99:84.0 100:3048.0 101:429.0 102:207.0 103:131.0 104:31.0 109:39.0 111:37.0 114:248.0 115:750.0 116:370.0 117:152.0 118:99.0 119:32.0 120:118.0 121:41.0 122:20.0 128:86.0 129:101.0 130:257.0 131:402.0 132:617.0 133:343.0 134:123.0 135:57.0 143:27.0 144:115.0 145:43.0 146:3584.0 147:1813.0 148:1380.0 149:261.0 156:…	595	C01420	LEVWYRKDKASIDU-UHFFFAOYSA-N	6262	25998	42837	31780	53236	46748	34034	33135	24001	38656	8475	4151	8214	5342	5082	4516	3205	4891	2217	4410	6231	9031	6940	7489	50833	7860	7152	12699	13885	6405	31584	43751	68101	38573	32023	11171	16130	14367	21396	7468	2700	3360
cysteine-glycine	715335	220	2787	85:185.0 86:404.0 88:100.0 90:67.0 91:332.0 92:34.0 94:53.0 97:57.0 98:151.0 99:49.0 100:1375.0 101:377.0 102:262.0 103:390.0 104:15.0 105:20.0 107:142.0 110:50.0 112:23.0 113:69.0 114:78.0 115:367.0 116:813.0 118:39.0 126:62.0 129:25.0 130:279.0 131:65.0 132:916.0 134:134.0 135:1.0 141:102.0 142:99.0 144:44.0 146:198.0 147:351.0 148:451.0 154:30.0 155:46.0 157:102.0 158:256.0 159:18.0 160:51.0 1…	439498	C01419	ZUKPVRWZDMRIEO-VKHMYHEASA-N	84728	12020	83569	16340	9961	5228	5914	3776	8951	5644	106923	117408	39836	215412	45771	79521	67116	84356	86847	103567	41214	33220	71180	6842	27303	70686	168988	102918	15428	146533	4642	5567	9158	12437	7647	510720	141262	26609	26861	174542	21257	168496
cysteine	500158	220	65	86:175.0 90:83.0 91:341.0 97:81.0 98:68.0 100:3118.0 101:289.0 102:126.0 103:157.0 104:40.0 106:71.0 111:61.0 112:46.0 113:48.0 115:193.0 116:681.0 117:121.0 119:107.0 120:61.0 130:238.0 132:808.0 133:307.0 135:39.0 146:182.0 147:1274.0 149:187.0 163:84.0 172:22.0 204:108.0 217:15.0 218:2544.0 219:362.0 220:2803.0 221:383.0 222:297.0 223:28.0 231:29.0 232:38.0 262:21.0 287:23.0 301:27.0 304:25.0 …	5862	C00097	XUJNEKJLAYXESH-REOHCLBHSA-N	407611	186173	1011733	157640	231065	32663	17216	27663	36182	114380	32885	383361	33308	317847	14805	433194	667449	1192195	875776	530692	115914	30511	50397	11310	14989	194326	185264	945234	12260	78088	25023	16257	336240	66419	103990	958272	1295506	167422	219347	38687	249884	847705
cystathionine	772979	218	18481	86:547.0 87:334.0 88:926.0 89:73.0 90:116.0 91:198.0 93:86.0 94:37.0 98:251.0 99:32.0 100:5732.0 101:861.0 102:512.0 103:716.0 104:72.0 112:254.0 113:42.0 114:1175.0 115:801.0 116:742.0 117:451.0 118:209.0 119:133.0 126:208.0 128:12851.0 129:1939.0 130:1180.0 131:791.0 132:939.0 133:917.0 134:198.0 135:73.0 138:192.0 142:46.0 143:41.0 144:122.0 145:63.0 146:194.0 147:5218.0 148:1466.0 149:599.0 1…	439258	C02291	ILRYLPWNYFXEMH-WHFBIAKZSA-N	118611	64203	97212	47035	54419	63035	34403	59818	38463	40853	1457689	1098004	125119	1198685	2061516	37520	39695	30503	38772	40276	560643	101849	449807	95535	116900	121596	52620	153665	75846	219356	49887	39780	89092	70462	42189	2159848	2803345	96531	592306	329994	60239	39055
cyanoalanine	404807	141	107144	86:1241.0 88:94.0 89:166.0 90:394.0 91:1170.0 94:55.0 95:85.0 96:6.0 97:265.0 98:1353.0 99:179.0 100:4140.0 101:369.0 102:641.0 103:2034.0 104:258.0 106:65.0 107:4456.0 108:489.0 109:498.0 110:1469.0 111:245.0 112:325.0 113:38.0 114:1063.0 115:472.0 116:337.0 118:1446.0 119:282.0 120:39.0 122:52.0 125:199.0 126:273.0 128:1168.0 129:240.0 130:2245.0 132:421.0 133:293.0 134:1843.0 136:161.0 138:37.…	18647689		ADGFNXYXROZUOG-VKHMYHEASA-N	4203	2590	4480	2526	2192	1887	2214	2044	1852	1715	1860	5797	8004	3502	3243	5245	5609	3199	3527	4865	5335	1945	2796	2233	4685	2474	2429	2471	6750	2348	2002	2740	1699	1658	3192	4547	5659	3362	12684	2904	4050	7568
creatinine	502599	115	31	85:370.0 88:85.0 89:36.0 93:61.0 98:181.0 99:1414.0 100:9158.0 101:1232.0 103:128.0 108:34.0 111:15.0 113:594.0 114:567.0 115:27718.0 116:1868.0 118:47.0 124:34.0 130:931.0 134:91.0 135:38.0 136:59.0 139:101.0 142:85.0 143:10910.0 144:1070.0 147:1641.0 155:268.0 158:453.0 159:92.0 160:80.0 161:20.0 162:30.0 165:17.0 167:15.0 169:18.0 170:66.0 171:2993.0 172:140.0 173:285.0 174:113.0 175:26.0 176:…	588	C00791	DDRJAANPRJIHGJ-UHFFFAOYSA-N	5329	5414	47746	17677	9175	97755	46820	87234	204585	60696	442270	453024	235078	581331	404054	259037	272674	330513	574784	246569	182852	6032	229763	4815	25974	12643	13175	78224	94708	15425	90956	125589	81712	117452	115631	358694	1445597	130582	160439	305223	268049	217529
citrulline	621404	157	1712	85:138.0 86:318.0 89:143.0 90:82.0 91:114.0 92:81.0 95:62.0 97:103.0 98:473.0 99:700.0 100:1254.0 101:216.0 102:109.0 103:52.0 104:50.0 107:195.0 108:36.0 109:94.0 110:101.0 111:43.0 113:64.0 114:128.0 115:311.0 116:35.0 117:38.0 118:54.0 120:48.0 122:24.0 124:39.0 126:87.0 127:262.0 128:173.0 129:140.0 130:668.0 132:139.0 133:229.0 134:91.0 138:26.0 140:306.0 141:1077.0 142:2134.0 143:284.0 144:…	9750	C00327	RHGKLRLOHDJJDR-BYPYZUCNSA-N	50762	52967	66731	102670	78629	128724	127978	121205	78111	130228	109292	96476	77282	106046	106562	199898	141848	113763	89443	157929	175768	43668	168996	29072	52088	90990	69255	67110	51629	34528	71689	56056	152750	160306	80107	120698	171137	70885	96998	105108	76566	195167
citric acid	617342	273	288	85:108.0 87:167.0 88:92.0 89:136.0 92:58.0 93:86.0 95:193.0 96:108.0 97:78.0 99:605.0 100:143.0 101:223.0 102:92.0 103:336.0 104:70.0 105:58.0 109:24.0 110:55.0 111:256.0 112:15.0 114:87.0 115:639.0 116:312.0 117:522.0 118:105.0 119:62.0 120:32.0 124:17.0 125:53.0 126:49.0 127:177.0 128:22.0 129:915.0 131:952.0 132:92.0 133:1929.0 134:60.0 135:258.0 136:35.0 137:44.0 139:90.0 140:83.0 141:331.0 1…	311	C00158	KRKNYBCHXYNGOX-UHFFFAOYSA-N	113124	169252	249241	116741	105831	511044	394258	420957	418953	303532	315396	151283	598033	195816	226925	63319	71407	68465	94432	59659	268344	93349	262099	61252	519656	322552	165683	323699	270552	471318	360078	618773	515573	341866	409933	385208	271630	809403	851162	473857	161787	53936
cis-gondoic acid	847372	367	87783	85:2318.0 89:1537.0 91:1953.0 92:494.0 93:1867.0 94:1814.0 95:6984.0 96:10449.0 97:6552.0 98:6703.0 99:1435.0 105:1710.0 106:308.0 107:1454.0 108:883.0 109:3479.0 110:3575.0 111:2492.0 112:1073.0 113:314.0 117:29549.0 118:2998.0 119:2252.0 120:341.0 121:1361.0 122:447.0 123:2047.0 124:1355.0 125:876.0 126:132.0 127:401.0 129:20607.0 130:2301.0 131:4009.0 132:4647.0 133:2381.0 134:1003.0 135:968.0…	5282768	C16526	BITHHVVYSMSWAG-KTKRTIGZSA-N	2116	10091	9139	9149	12236	19155	19370	20059	9091	24339	3675	1536	2304	3433	3533	10796	17361	7759	9356	8909	6439	7189	18731	5470	7736	15186	3901	14998	17999	2557	23985	16646	23347	22602	16594	4964	3189	4143	20780	2749	37827	10535
cholesterone	1095940	456	170271	85:327.0 87:127.0 88:149.0 89:147.0 90:32.0 91:999.0 92:232.0 93:1255.0 94:239.0 95:1365.0 96:446.0 97:394.0 100:133.0 101:272.0 102:192.0 103:788.0 104:249.0 105:1577.0 107:529.0 109:492.0 111:57.0 113:98.0 115:355.0 116:46.0 117:539.0 118:279.0 119:1182.0 120:357.0 121:277.0 123:235.0 125:107.0 126:144.0 127:331.0 128:364.0 129:1423.0 130:312.0 131:933.0 132:449.0 133:557.0 136:138.0 137:119.0 …	91477	C00599	NYOXRYYXRWJDKP-GYKMGIIDSA-N	4459	15068	8110	15758	22946	45038	21240	50569	32626	38499	3560	3566	1706	5422	4342	3894	5147	2636	3014	4672	1524	3058	1411	2835	6489	12762	2726	13060	7145	2218	26665	29253	36145	31751	19732	7725	4740	2537	6510	3297	8740	5195
cholesterol	1078536	129	19	85:3277.0 86:357.0 87:698.0 88:331.0 89:2173.0 90:402.0 91:29340.0 92:4360.0 93:20764.0 94:3772.0 95:27816.0 96:2369.0 97:5814.0 98:576.0 99:1514.0 100:67.0 101:2755.0 102:616.0 103:3141.0 104:1732.0 105:26895.0 106:4885.0 107:20090.0 108:3742.0 109:12657.0 110:1522.0 111:3689.0 112:263.0 113:906.0 114:11.0 115:5342.0 116:2555.0 117:9801.0 118:2755.0 119:20567.0 120:8989.0 121:16634.0 122:2141.0 …	5997	C00187	HVYWMOMLDIMFJA-DPAQBDIFSA-N	9577655	30801478	11744191	29923723	35622376	27488665	29834534	26135146	24601320	34270047	6682254	5475307	5557403	6091371	5918931	4141206	12306582	6674834	7474380	4134520	7841700	17299627	9254950	20194733	9568448	24907828	12841683	26648833	23963501	10446615	33307388	31907769	22652439	22829869	26031227	4479362	5641269	7040785	4333743	6998868	19289040	4292952
capric acid	451790	229	726	85:361.0 86:211.0 87:97.0 88:188.0 89:198.0 91:72.0 92:53.0 93:28.0 95:596.0 97:211.0 98:268.0 99:154.0 100:272.0 101:339.0 102:103.0 105:195.0 107:56.0 108:74.0 109:24.0 111:141.0 112:93.0 115:176.0 116:533.0 117:8029.0 118:528.0 119:291.0 122:50.0 123:33.0 125:55.0 126:57.0 129:3117.0 130:404.0 131:2042.0 132:1733.0 133:413.0 134:170.0 136:42.0 138:29.0 139:27.0 143:208.0 145:657.0 150:34.0 152…	2969	C01571	GHVNFZFCNZKVNT-UHFFFAOYSA-N	14043	54390	14586	45510	42372	30028	36645	33775	36680	34317	10348	8063	25572	7865	9442	5869	13587	8269	10540	8055	14202	29211	12819	25761	71605	28974	22208	34937	102303	18220	33467	32441	32756	27417	29637	7440	7251	22603	22925	10092	19791	7998
beta-glycerolphosphate	574470	243	22021	85:37.0 101:553.0 102:50.0 103:684.0 106:24.0 112:8.0 113:19.0 115:137.0 117:69.0 129:971.0 130:171.0 131:352.0 133:740.0 134:41.0 135:156.0 137:89.0 139:3.0 147:979.0 148:10.0 149:98.0 155:36.0 179:29.0 181:96.0 183:49.0 191:186.0 192:18.0 193:100.0 195:81.0 207:280.0 208:22.0 209:15.0 211:1590.0 212:184.0 213:144.0 217:86.0 218:77.0 225:19.0 227:200.0 228:29.0 234:34.0 243:1830.0 244:286.0 245:…	2526	C02979	DHCLVCXQIBBOPH-UHFFFAOYSA-N	16320	16231	11799	15346	15183	21128	14585	20104	16386	14615	28302	29001	17933	39435	42785	34608	18785	20137	19624	33727	20439	15687	26273	10874	5415	12623	5461	12737	13830	12548	14589	18532	14339	15291	12832	52980	111865	21530	18169	32330	13622	32641
beta-alanine	435564	248	148	85:228.0 86:3117.0 87:240.0 90:32.0 93:32.0 95:19.0 99:386.0 100:1891.0 101:337.0 102:313.0 103:237.0 104:118.0 107:63.0 113:116.0 114:91.0 117:236.0 119:17.0 120:39.0 129:105.0 130:635.0 133:1533.0 134:301.0 135:92.0 137:24.0 142:51.0 146:224.0 147:2196.0 148:431.0 160:346.0 161:56.0 162:41.0 164:29.0 168:16.0 170:19.0 172:67.0 173:3.0 174:3380.0 175:583.0 176:292.0 181:27.0 187:19.0 188:94.0 18…	239	C00099	UCMIRNVEIXFBKS-UHFFFAOYSA-N	73147	22816	60210	24416	26751	24909	24836	23868	93623	29971	181636	267624	232338	310904	274176	1704821	314330	1085470	1222038	2403884	312910	23533	343352	22797	112248	29643	74558	20236	18376	123990	36018	87397	24250	22702	60795	264240	249558	259652	196086	207014	446991	1857602
benzoic acid	339067	179	36	86:343.0 87:342.0 88:702.0 89:324.0 90:144.0 91:469.0 93:84.0 95:73.0 98:224.0 101:459.0 102:419.0 103:2363.0 105:19922.0 106:1506.0 107:541.0 108:41.0 109:28.0 115:81.0 116:11012.0 117:1187.0 118:403.0 119:326.0 120:194.0 121:192.0 128:258.0 130:1267.0 131:785.0 132:5944.0 133:1178.0 134:622.0 135:12484.0 136:1522.0 137:356.0 139:52.0 144:953.0 146:581.0 149:399.0 158:68.0 159:237.0 160:66.0 161…	243	C00180	WPYMKLBDIGXBTP-UHFFFAOYSA-N	196384	614119	268196	898727	593875	421956	518036	606282	417507	473407	162767	200031	416435	175128	149729	67738	143841	114213	151627	99254	182003	298154	160993	309420	893008	374729	230418	458264	1042546	251597	533903	585078	358336	391156	442047	109830	107027	366877	371915	184384	305651	83777
azelaic acid	610551	317	329430	85:4024.0 86:2227.0 87:401.0 88:1079.0 91:2867.0 92:570.0 93:4066.0 95:1934.0 96:1467.0 97:5855.0 98:622.0 99:2736.0 100:1110.0 101:2248.0 102:958.0 103:2192.0 107:1747.0 109:3699.0 110:597.0 111:502.0 115:1692.0 116:8089.0 117:17525.0 118:1600.0 119:528.0 121:182.0 123:1047.0 124:1220.0 125:894.0 127:1231.0 129:16201.0 130:2038.0 131:3372.0 133:6408.0 135:1140.0 136:356.0 142:187.0 143:2329.0 14…	19347555	C08261	BDJRBEYXGGNYIS-UHFFFAOYSA-N	8622	50103	11121	15097	33076	61925	21891	51345	17862	66057	7041	10310	37056	4770	10601	3506	6193	4372	3801	3490	10888	24763	8586	23597	54926	29638	9339	17341	85553	10947	84593	79182	90785	115920	71514	4245	1106	11440	25201	7000	13739	2914
aspartic acid	480387	232	79	87:91.0 96:51.0 97:57.0 98:86.0 99:100.0 100:3071.0 101:325.0 102:140.0 103:85.0 115:76.0 117:579.0 118:67.0 129:72.0 130:177.0 132:82.0 133:399.0 134:83.0 142:92.0 147:1028.0 148:289.0 149:74.0 160:33.0 163:47.0 164:28.0 173:22.0 174:51.0 188:319.0 189:76.0 190:42.0 202:314.0 203:31.0 204:79.0 216:94.0 218:511.0 219:116.0 220:18.0 232:2572.0 233:417.0 234:183.0 235:21.0 267:39.0 291:15.0 306:42.…	5960	C00049	CKLJMWTZIZZHCS-REOHCLBHSA-N	1831663	979881	2327132	679667	739269	1403091	869901	992939	1371487	974484	2268218	2296786	2262323	2168879	1984882	4677148	4435978	4989245	5225251	5135230	692706	404762	826830	262231	149479	1611814	1524029	1081207	310307	1103281	778702	292781	1721508	1371222	1059970	2290803	2368650	2842132	1178625	1612963	2318371	3636179
asparagine	553743	231	369588	85:5318.0 86:8685.0 87:4286.0 88:2645.0 89:20925.0 90:4572.0 91:1167.0 97:786.0 98:10621.0 99:4490.0 100:67427.0 101:13050.0 102:12363.0 103:140095.0 104:14184.0 105:14434.0 106:985.0 109:425.0 111:1873.0 112:1768.0 113:2060.0 114:17369.0 115:21135.0 116:183956.0 117:33418.0 118:14247.0 119:6078.0 120:784.0 125:6198.0 126:2492.0 127:2444.0 128:10059.0 129:22124.0 130:19769.0 131:39679.0 132:82439…	6267	C00152	DCXYFEDJOCDNAF-REOHCLBHSA-N	659788	90331	408015	82826	79977	126103	102308	104124	97513	113169	371653	448872	770844	509315	428707	963043	701574	513530	540572	986046	559448	244019	558067	247161	67676	137875	286317	114351	61501	319857	77292	70014	179694	132566	97478	372414	641473	433357	181275	587516	362905	1057767
arachidonic acid	834339	91	6529	85:397.0 86:104.0 87:64.0 89:105.0 90:43.0 91:4416.0 92:1216.0 93:2782.0 94:1158.0 95:941.0 96:496.0 97:213.0 98:69.0 99:155.0 100:26.0 101:139.0 102:52.0 103:160.0 104:234.0 105:1843.0 106:1764.0 107:979.0 108:197.0 109:348.0 110:119.0 111:47.0 112:6.0 113:53.0 114:46.0 115:358.0 116:598.0 117:2905.0 118:489.0 119:1172.0 120:880.0 121:800.0 122:154.0 123:154.0 124:66.0 125:11.0 128:134.0 129:150…	444899	C00219	YZXBAPSDXZZRGB-DOFZRALJSA-N	22293	102997	33806	101770	126502	454681	294797	512037	235388	331831	47865	35201	43624	77456	77372	16989	32581	15417	25099	16214	31001	64883	48923	86132	14062	72755	28756	106849	108107	19902	345264	473647	42125	344509	363742	102390	70259	66899	54450	89660	67180	21562
arachidic acid	856421	117	291	85:167.0 89:444.0 90:10.0 92:58.0 93:400.0 94:80.0 95:656.0 98:494.0 99:384.0 100:46.0 102:86.0 105:51.0 107:116.0 110:60.0 111:101.0 113:12.0 115:21.0 116:933.0 117:16860.0 118:1459.0 119:650.0 120:71.0 125:117.0 128:67.0 129:7682.0 130:803.0 132:6486.0 133:1341.0 134:343.0 135:92.0 137:72.0 138:29.0 140:58.0 141:48.0 143:611.0 144:144.0 145:3932.0 146:417.0 157:65.0 159:172.0 160:80.0 161:46.0 …	10467	C06425	VKOBVWXKNCXXDE-UHFFFAOYSA-N	22904	99779	29023	100090	98386	78963	95994	118940	90141	104547	22176	18044	45944	19469	26177	40262	54574	45380	44048	30545	29764	68619	24817	71316	92608	66537	43835	70189	225205	36380	75280	108487	78323	80296	91774	18460	26954	54013	72712	25802	94205	43649
arabitol	572730	103	372446	85:2758.0 86:4683.0 87:26719.0 88:20528.0 89:94804.0 90:8837.0 91:4319.0 92:198.0 93:1522.0 94:1182.0 95:1716.0 96:1028.0 97:4394.0 98:1729.0 99:13063.0 101:82300.0 102:12277.0 103:768966.0 104:72837.0 105:37260.0 106:1894.0 107:887.0 108:631.0 109:712.0 110:1444.0 111:10142.0 112:1314.0 113:15331.0 114:2643.0 115:20427.0 116:31686.0 117:283728.0 118:29774.0 119:27052.0 120:1795.0 121:1501.0 122:…	94154	C01904	HEBKCHPVOIAQTA-QWWZWVQMSA-N	18717	89294	70691	90822	14528	10860	11079	11869	14107	10288	47356	42038	36352	47908	43407	37913	11015	28811	28462	44015	24442	6658	26856	5407	14349	23625	19911	14244	11929	28207	18514	14516	17871	11281	6752	71542	48153	34571	43146	38245	12535	17386
aniline	310488	150	401918	86:111.0 91:607.0 92:618.0 93:545.0 94:215.0 95:200.0 96:236.0 102:178.0 105:245.0 106:201.0 107:53.0 108:98.0 110:1126.0 119:170.0 120:662.0 121:64.0 122:90.0 123:64.0 132:343.0 133:235.0 134:1555.0 135:289.0 140:47.0 143:229.0 146:179.0 148:445.0 149:222.0 150:10523.0 151:1368.0 152:447.0 153:91.0 154:20.0 156:71.0 158:18.0 165:2361.0 166:287.0 167:137.0 174:14.0 191:99.0 197:29.0 200:620.0 201…	6115	C00292	PAYRUJLWNCNPSJ-UHFFFAOYSA-N	7813	17221	4245	22421	19247	11113	14171	16404	10101	10583	4866	6136	10207	4962	8346	5015	9249	6314	4618	4345	6035	13343	4957	12853	24317	8659	7721	12760	33602	7318	10331	24617	9875	10371	12775	4980	7271	9672	16005	4158	9535	8390
aminomalonate	455754	218	413	86:2942.0 88:141.0 89:112.0 91:83.0 95:21.0 96:52.0 99:117.0 100:1404.0 101:500.0 102:258.0 103:262.0 105:161.0 113:119.0 114:63.0 115:110.0 116:295.0 117:454.0 119:188.0 120:63.0 121:40.0 122:45.0 131:1530.0 132:103.0 133:2100.0 134:376.0 143:19.0 144:92.0 147:5888.0 148:433.0 149:305.0 152:37.0 154:11.0 158:171.0 160:45.0 161:81.0 164:29.0 167:17.0 173:76.0 174:1023.0 175:272.0 176:72.0 178:67.…	100714	C00872	JINBYESILADKFW-UHFFFAOYSA-N	47532	34330	87152	26912	47542	43264	19615	41797	36715	32897	84864	75398	77122	96599	81739	416656	254744	295832	356625	632954	262992	47414	429705	29934	21618	63383	32970	59393	10148	18667	17332	11415	51812	48879	18717	50738	144350	62878	26096	53045	129387	353296
alpha-ketoglutarate	507392	198	294	85:208.0 87:154.0 89:4657.0 90:84.0 91:201.0 94:49.0 98:155.0 99:133.0 101:112.0 102:113.0 103:234.0 110:90.0 112:1654.0 113:180.0 114:75.0 115:296.0 118:19.0 125:56.0 126:615.0 128:246.0 129:323.0 131:331.0 133:422.0 135:87.0 142:51.0 143:95.0 144:23.0 145:67.0 147:7768.0 148:1161.0 149:693.0 152:14.0 154:243.0 155:35.0 156:3139.0 157:398.0 158:205.0 159:36.0 160:14.0 161:16.0 163:100.0 170:1125…	51	C00026	KPGXRSRHYNQIFN-UHFFFAOYSA-N	7723	6917	6890	2620	2689	5421	7393	8162	11222	4493	12031	9036	33046	13612	14056	5804	3156	4412	6534	8183	10023	18093	9114	13204	29371	9934	9157	4077	12159	28472	8025	8190	5242	4760	7173	24026	25770	30515	24529	29311	6938	5244
alpha-aminoadipic acid	573295	260	125502	85:5171.0 86:2872.0 87:1853.0 88:805.0 89:1528.0 90:266.0 91:249.0 92:126.0 93:125.0 94:122.0 95:131.0 96:1290.0 97:581.0 98:6263.0 99:3004.0 100:22245.0 101:4204.0 102:2216.0 103:6429.0 104:717.0 105:691.0 106:54.0 107:157.0 108:1397.0 109:428.0 110:436.0 111:454.0 112:1270.0 113:1070.0 114:2235.0 115:12931.0 116:5935.0 117:5889.0 118:1058.0 119:1156.0 120:208.0 122:78.0 123:104.0 124:144.0 125:…	92136	C00956	OYIFNHCXNCRBQI-BYPYZUCNSA-N	6606	3435	5144	3321	1527	4721	3748	3491	9348	2926	3474	10244	7845	11898	11354	49977	20442	52863	57859	58032	7242	5134	7091	3293	2461	5594	7085	4737	3490	12518	3489	3428	5594	3478	5509	28387	29135	9374	19400	11355	14533	45884
alanine	243971	116	34178	85:333.0 86:2106.0 87:467.0 88:280.0 89:5.0 90:53.0 91:138.0 92:168.0 93:215.0 94:1333.0 95:43.0 96:6.0 98:74.0 99:48.0 100:4652.0 101:1063.0 102:1419.0 103:3674.0 104:501.0 105:328.0 106:3.0 108:75.0 109:236.0 110:175.0 112:94.0 114:926.0 115:860.0 116:84295.0 117:10442.0 118:3671.0 119:545.0 120:126.0 121:65.0 122:38.0 123:90.0 124:32.0 125:42.0 126:107.0 127:278.0 128:1618.0 129:278.0 130:1195…	5950	C00041	QNAYBMKLOCPYGJ-REOHCLBHSA-N	4618837	1336108	3810285	1304023	1588324	3065544	3123471	3283762	1937561	3824981	568554	2640984	3074142	3378812	638533	7485839	8155826	10361673	10717254	2068720	5325905	3733129	1903555	3489390	220723	2056022	2033338	1646916	825156	1496037	1950375	625123	4004442	3673840	2764893	3715487	5475066	2674739	4092049	1154858	6078283	8535288
adipic acid	474435	111	125	85:2037.0 86:2852.0 87:703.0 88:641.0 89:904.0 90:27.0 91:64.0 92:167.0 93:122.0 94:58.0 95:60.0 96:79.0 97:441.0 99:4029.0 100:405.0 101:502.0 102:524.0 105:259.0 107:59.0 108:26.0 109:187.0 110:362.0 111:58622.0 112:3744.0 113:1086.0 114:171.0 115:1351.0 116:2824.0 117:11244.0 118:1055.0 119:703.0 120:50.0 123:10.0 124:19.0 125:208.0 126:57.0 128:229.0 129:9390.0 130:2687.0 131:1989.0 132:910.0…	196	C06104	WNLRTRBMVRJNCN-UHFFFAOYSA-N	20035	57160	31500	76340	70498	27965	49233	36080	44311	57888	12989	11835	41969	9875	15960	8505	10545	9630	9855	6931	20247	30671	15897	57136	126425	38402	24945	59250	182612	30388	39516	42758	25364	27728	40121	9427	9755	29029	38408	12763	28304	5940
adenosine-5-monophosphate	1038688	169	1726	89:44.0 90:17.0 95:28.0 99:134.0 100:1.0 101:125.0 103:17.0 109:23.0 111:98.0 113:1.0 114:17.0 115:10.0 121:48.0 125:109.0 129:374.0 133:166.0 137:3.0 140:48.0 141:68.0 142:69.0 143:116.0 147:698.0 151:31.0 153:46.0 156:6.0 157:17.0 158:16.0 162:7.0 164:3.0 165:144.0 169:2803.0 170:341.0 171:190.0 178:12.0 181:16.0 184:73.0 189:15.0 192:650.0 193:195.0 195:98.0 197:2.0 206:112.0 207:185.0 208:286…	6083	C00020	UDMBCSSLTHHNCD-KQYNXXCUSA-N	254214	79084	303257	91234	135481	18370	10972	18340	15774	13410	206252	233089	137792	346612	415650	457180	212650	317258	344467	573103	283568	125246	288425	156889	47436	95945	257521	119522	79271	295051	19816	19913	12315	13241	13138	270476	219655	133742	71163	151596	361712	500233
adenosine	918039	236	290	85:353.0 86:112.0 89:208.0 95:41.0 98:54.0 99:460.0 100:35.0 101:439.0 102:88.0 103:2553.0 104:236.0 105:110.0 109:159.0 111:217.0 113:236.0 115:473.0 116:284.0 117:469.0 119:106.0 120:28.0 126:71.0 129:719.0 130:43.0 131:300.0 132:124.0 133:869.0 134:103.0 135:182.0 136:60.0 137:23.0 138:121.0 139:38.0 142:46.0 143:329.0 144:32.0 145:58.0 147:1456.0 148:317.0 149:320.0 151:23.0 153:75.0 155:49.0…	60961	C00212	OIRDTQYFTABQOQ-KQYNXXCUSA-N	127864	78517	67404	65821	90186	133201	135922	161494	112876	56089	378259	424147	521173	628138	604312	176097	75948	211546	165062	182743	308286	619902	277764	331600	712731	113084	136290	80581	163446	133571	111810	224681	160485	116197	107332	1673625	1535620	546892	203827	912874	103806	211608
adenine	646534	264	1764	85:258.0 92:26.0 93:169.0 98:13.0 99:241.0 100:98.0 102:99.0 104:48.0 110:149.0 111:262.0 112:6.0 116:64.0 122:1.0 124:60.0 126:21.0 129:21.0 130:276.0 137:10.0 138:43.0 139:12.0 144:218.0 148:39.0 149:1110.0 150:48.0 152:17.0 153:364.0 157:26.0 158:2.0 160:15.0 162:52.0 164:56.0 165:208.0 166:57.0 167:27.0 180:42.0 192:582.0 202:3.0 205:36.0 206:131.0 219:65.0 221:9.0 223:14.0 225:69.0 226:52.0 …	190	C00147	GFFGJBXGBJISGV-UHFFFAOYSA-N	49265	31188	36714	26446	28185	397188	579571	531204	415811	290008	492500	496263	1172810	727869	670032	85247	31821	71683	70871	92531	89254	139673	93081	77197	63016	31241	62217	53713	68894	88063	532674	574018	470523	338670	452657	778204	1024354	1234645	365442	895290	44409	78803
9-hydroxydec-2-enoic acid	607252	117	369954	87:2717.0 92:271.0 94:448.0 96:557.0 97:1075.0 101:1655.0 102:382.0 103:1068.0 111:152.0 113:133.0 117:58134.0 118:5405.0 123:136.0 132:209.0 137:190.0 153:68.0 171:255.0 179:53.0 200:232.0 210:53.0 224:39.0 280:20.0 283:152.0 285:857.0 286:178.0 287:61.0 316:52.0 335:241.0 336:130.0 337:23.0 493:17.0	53786791	C10H18O3	DZBLNYYGAKHAOJ-UHFFFAOYSA-N	7020	95929	11214	89084	13653	100648	75790	85337	155801	101272	24560	13886	59692	26094	30866	5044	17044	28240	37427	35631	30266	15885	32732	9840	143449	7625	31020	64646	169516	31720	137341	122683	142308	6386	127820	35858	28818	60564	106363	7255	27055	3229
7-methylguanine	768706	294	31651	85:262.0 86:94.0 90:13.0 93:4.0 94:3.0 95:30.0 98:44.0 99:972.0 100:521.0 101:141.0 102:55.0 110:97.0 111:141.0 112:12.0 113:8.0 114:24.0 115:22.0 117:134.0 123:31.0 124:48.0 125:597.0 128:42.0 129:29.0 130:588.0 131:283.0 132:12.0 138:11.0 139:46.0 140:31.0 141:31.0 143:15.0 144:12.0 145:13.0 147:46.0 150:9.0 151:57.0 153:14.0 155:25.0 156:3.0 157:93.0 158:174.0 159:10.0 168:11.0 169:21.0 171:30…	11361	C02242	FZWGECJQACGGTI-UHFFFAOYSA-N	2319	4208	2907	5872	9358	3730	2540	4152	3866	2784	2399	2934	5613	8799	2279	2767	2069	9676	3329	2412	2387	13627	3583	5792	4233	3375	4686	6283	3793	1190	3254	5909	5362	2918	3633	4280	7698	3606	4943	5655	4775	2373
5-methyluridine	875222	259	135779	85:129.0 87:107.0 88:162.0 89:311.0 95:79.0 97:335.0 98:55.0 100:130.0 101:842.0 102:132.0 103:4636.0 104:587.0 105:252.0 108:242.0 109:758.0 110:77.0 111:330.0 113:279.0 115:1265.0 116:401.0 117:966.0 119:96.0 122:22.0 123:25.0 128:122.0 129:1278.0 130:375.0 131:453.0 132:120.0 133:1140.0 134:89.0 135:68.0 136:46.0 137:42.0 141:161.0 142:131.0 143:740.0 144:215.0 145:323.0 146:59.0 147:3941.0 14…	445408		DWRXFEITVBNRMK-JXOAFFINSA-N	458	1788	984	1904	1834	2048	3225	1810	760	1193	560	581	435	1004	1149	1140	723	1302	1127	2330	1874	1281	2094	867	2059	767	785	1062	2783	3810	2970	2269	4092	1741	1051	1819	1020	1425	5391	1130	1258	1177
5-methoxytryptamine	864466	174	284	86:1203.0 87:181.0 88:92.0 90:42.0 92:34.0 95:29.0 100:628.0 101:65.0 102:70.0 105:49.0 110:34.0 112:50.0 115:39.0 117:67.0 118:56.0 121:41.0 124:29.0 130:92.0 131:54.0 132:79.0 135:54.0 150:31.0 155:19.0 158:46.0 159:57.0 172:30.0 174:4979.0 175:869.0 176:366.0 202:87.0 204:33.0 205:32.0 206:13.0 211:21.0 212:12.0 217:34.0 218:39.0 222:50.0 223:29.0 225:17.0 228:24.0 231:36.0 233:36.0 235:29.0 2…	1833	C05659	JTEJPPKMYBDEMY-UHFFFAOYSA-N	4103	5790	4039	6316	6752	9735	12118	13525	13095	8447	14030	11049	16740	12583	10114	22920	14931	20082	16744	23047	10220	6799	7582	2190	17885	5756	3623	8346	6070	5605	11256	24352	18183	6580	7086	15765	50744	10144	7573	15481	11562	31694
5'-deoxy-5'-methylthioadenosine	967036	236	21821	85:99.0 86:132.0 94:26.0 96:62.0 99:123.0 100:70.0 101:24.0 105:120.0 111:44.0 112:105.0 113:82.0 114:27.0 115:34.0 121:46.0 122:14.0 123:36.0 126:141.0 129:197.0 130:26.0 134:23.0 137:43.0 138:17.0 141:16.0 142:14.0 143:9.0 145:27.0 147:46.0 149:28.0 151:2.0 155:2.0 157:5.0 162:54.0 163:36.0 164:9.0 165:196.0 167:14.0 169:374.0 170:80.0 171:39.0 173:30.0 175:661.0 176:140.0 177:69.0 179:27.0 185…	439176	C00170	WUUGFSXJNOTRMR-IOSLPCCCSA-N	3832	3276	3112	3165	2775	11727	10696	18095	16699	6253	81055	71716	26699	104239	158005	10851	2570	5069	6223	8565	10843	11771	9161	6513	5078	1575	4204	3184	4050	7215	11543	30036	12841	7830	14009	95373	85902	30652	41952	32895	3140	9458
5-aminovaleric acid	536657	174	1698	85:189.0 86:2159.0 87:251.0 97:75.0 98:42.0 99:58.0 100:1189.0 101:180.0 102:422.0 107:116.0 109:25.0 112:223.0 114:52.0 115:46.0 116:194.0 117:280.0 123:29.0 125:1.0 126:134.0 128:21.0 129:828.0 130:249.0 131:289.0 132:190.0 133:45.0 135:16.0 146:99.0 148:253.0 152:19.0 154:184.0 156:230.0 157:40.0 158:71.0 160:40.0 170:64.0 172:165.0 174:8981.0 175:1547.0 176:642.0 177:54.0 186:31.0 188:42.0 19…	138	C00431	JJMDCOVWQOJGCB-UHFFFAOYSA-N	18724	7382	16311	6060	3674	10524	10986	10827	10223	12563	20336	19852	19278	24357	18512	45830	26264	25383	27112	50090	11972	5194	16364	6913	12035	10690	11940	8154	9643	10007	8395	11939	17903	17938	12067	34354	44175	17043	23895	25913	17321	46482
4-hydroxybutyric acid	325027	233	85123	85:1473.0 86:1030.0 88:1141.0 90:78.0 97:88.0 99:1509.0 100:534.0 101:1470.0 102:152.0 103:1274.0 104:135.0 105:287.0 109:555.0 110:127.0 111:131.0 113:83.0 115:915.0 116:653.0 117:10011.0 118:922.0 119:717.0 129:821.0 130:174.0 131:930.0 132:466.0 133:1873.0 134:148.0 143:2878.0 144:298.0 147:42121.0 148:6583.0 149:3200.0 150:406.0 151:85.0 157:102.0 187:41.0 192:99.0 204:836.0 205:197.0 222:17.…	10413	C00989	SJZRECIVHVDYJC-UHFFFAOYSA-N	2565	8549	3838	6222	7097	2921	4314	3314	4006	3628	2483	1888	4130	1992	1311	15249	15631	10387	10449	11418	3279	4632	2767	4461	9312	6214	4175	7162	12554	3702	3832	5962	2333	3090	5446	2582	2341	3301	10259	1207	16437	17394
4-aminobutyric acid	488730	304	1842	85:2931.0 86:36127.0 88:1868.0 89:824.0 90:367.0 91:21.0 92:27.0 93:383.0 94:61.0 95:474.0 96:289.0 97:896.0 98:1926.0 99:2673.0 100:23284.0 101:4921.0 102:4701.0 103:1487.0 104:675.0 105:715.0 106:24.0 107:184.0 108:203.0 109:406.0 110:716.0 111:335.0 112:2089.0 113:1884.0 114:3527.0 115:3212.0 116:3300.0 117:5040.0 118:1020.0 119:1376.0 120:195.0 121:54.0 122:39.0 123:55.0 124:233.0 125:201.0 1…	119	C00334	BTCSSZJGUNDROE-UHFFFAOYSA-N	4629	2907	17038	2172	3209	12774	12589	13947	55869	11933	34601	42387	51302	57635	39317	68585	8489	37064	42346	78575	246335	9432	211784	8379	61678	6116	6185	4458	5877	7795	11903	29432	11383	9208	24271	43365	53763	38450	21601	53224	16503	87488
3-phosphoglycerate	610734	227	1667	85:3431.0 86:914.0 87:3880.0 88:915.0 89:5026.0 90:691.0 91:1326.0 92:1132.0 93:2666.0 94:226.0 95:1037.0 96:384.0 97:379.0 98:1535.0 99:3192.0 100:1292.0 101:64790.0 102:7687.0 103:9445.0 104:1320.0 105:3744.0 106:1380.0 107:1485.0 108:512.0 109:573.0 110:30.0 111:263.0 112:119.0 113:943.0 114:479.0 115:8290.0 116:19606.0 117:11090.0 118:1967.0 119:6002.0 120:1081.0 121:3497.0 122:403.0 123:1251…	724	C00597	OSJPPGNTCRNQQC-UHFFFAOYSA-N	19828	25297	5844	271158	122369	453538	287866	334756	744681	443285	38244	32091	134724	24412	26269	1812	18323	3650	2414	1565	20180	216542	33519	72891	133144	10261	12584	160684	250624	17670	594451	588604	750926	913532	533199	19392	30000	163714	103919	54315	21744	1803
3-hydroxy-3-methylglutaric acid	521554	247	32000	85:626.0 88:16.0 99:275.0 100:730.0 101:73.0 102:61.0 103:177.0 105:4.0 109:1920.0 110:105.0 111:74.0 112:83.0 113:58.0 114:82.0 115:2396.0 116:497.0 117:648.0 119:126.0 122:1.0 128:36.0 129:150.0 131:335.0 133:955.0 134:20.0 135:5.0 140:38.0 141:84.0 142:47.0 144:16.0 147:3623.0 148:545.0 149:525.0 150:59.0 151:23.0 157:174.0 159:95.0 163:168.0 164:7.0 170:7.0 171:247.0 172:45.0 183:513.0 184:30…	1662	C03761	NPOAOTPXWNWTSH-UHFFFAOYSA-N	2282	3475	1723	2576	1934	1479	1791	1871	1486	1106	1625	2248	738	2310	2638	2317	1190	2579	1900	1883	4344	1159	4658	1364	3938	1477	2200	2395	8127	5298	1470	1988	1510	1372	1946	3634	3443	1813	4645	1274	1048	2256
2-picolinic acid	381532	180	389051	86:1588.0 89:896.0 90:862.0 91:2690.0 92:11318.0 93:47849.0 94:9518.0 95:7006.0 97:2828.0 98:4678.0 99:2164.0 100:1232.0 104:1893.0 105:1287.0 106:88612.0 107:16043.0 108:16176.0 109:14782.0 110:5927.0 117:554.0 118:578.0 119:716.0 120:11516.0 121:2595.0 122:19965.0 123:3095.0 124:1799.0 125:683.0 128:408.0 132:949.0 133:534.0 134:3032.0 135:1736.0 136:373174.0 137:50656.0 138:16721.0 139:1071.0 …	1018	C10164	SIOXPEMLGUPBBT-UHFFFAOYSA-N	5053	14032	3258	5966	4222	8130	7531	8067	12337	5719	3641	2221	6856	2736	2719	1793	4910	1910	3909	3789	3053	6630	4127	1593	14464	7072	4445	4848	11791	5348	6697	4612	5111	6774	4059	2506	1876	6991	15501	3473	2466	2167
2-monopalmitin	890356	129	2080	85:1173.0 86:178.0 88:144.0 89:1066.0 90:126.0 91:140.0 94:99.0 95:941.0 96:63.0 97:733.0 98:502.0 99:592.0 100:60.0 101:2348.0 102:302.0 103:7151.0 104:680.0 105:645.0 107:102.0 109:408.0 111:290.0 112:75.0 113:755.0 115:765.0 116:501.0 117:1096.0 118:156.0 119:207.0 123:127.0 125:88.0 127:131.0 128:189.0 129:12972.0 130:1803.0 131:2768.0 132:385.0 133:1642.0 134:217.0 135:186.0 137:85.0 139:19.…	123409		BBNYCLAREVXOSG-UHFFFAOYSA-N	11126	205424	7758	29015	166961	141676	120749	149662	100472	196924	19073	22320	90949	32602	18781	86479	133605	94415	90567	85142	35445	46367	48328	33087	31881	17018	12848	29170	34934	6173	191698	172700	184593	177061	130964	32756	31568	178120	225372	39437	206222	89571
2-monoolein	941794	129	84531	85:232.0 87:211.0 88:58.0 89:445.0 91:823.0 92:128.0 93:916.0 94:354.0 95:1224.0 96:388.0 97:243.0 98:63.0 99:217.0 101:1656.0 102:154.0 103:14217.0 104:1223.0 105:902.0 107:335.0 108:145.0 109:395.0 110:153.0 111:102.0 112:25.0 113:248.0 114:23.0 115:284.0 116:221.0 117:652.0 119:259.0 120:34.0 121:300.0 122:28.0 123:125.0 124:65.0 125:21.0 128:32.0 129:8919.0 130:1155.0 131:1582.0 132:109.0 133…	5319879		UPWGQKDVAURUGE-KTKRTIGZSA-N	20019	97825	19474	107281	70974	301227	288314	392416	181443	521143	29320	12407	11814	28237	34963	207009	380524	225007	248677	246122	24992	90002	47720	49730	35335	21948	15242	50637	713569	18125	511688	419320	389308	607980	316565	68869	43053	28770	471692	3449	675049	245757
2-ketoisocaproic acid	310761	89	208	85:129.0 86:213.0 88:136.0 89:5113.0 90:387.0 91:282.0 98:690.0 99:3574.0 100:584.0 101:86.0 103:142.0 104:34.0 105:37.0 110:2780.0 111:140.0 113:196.0 114:693.0 115:2338.0 116:377.0 117:158.0 118:61.0 119:177.0 123:21.0 126:192.0 128:49.0 134:174.0 135:32.0 140:183.0 143:201.0 150:40.0 151:21.0 153:18.0 154:48.0 156:80.0 157:32.0 158:269.0 159:57.0 162:23.0 167:25.0 172:42.0 173:31.0 174:195.0 1…	70	C00233	BKAJNAXTPSGJCU-UHFFFAOYSA-N	9285	50117	6454	14985	11344	23182	31018	9335	8548	11213	18474	5863	19165	8073	16560	1591	9666	1831	3918	4589	32841	25883	19239	25035	82771	25104	4232	10039	17311	14507	10423	35403	12925	7903	11613	3868	5767	8448	19400	9744	5161	1983
2-ketoadipic acid	324048	89	118816	85:1118.0 86:3469.0 89:26799.0 90:2045.0 91:996.0 96:9839.0 97:2103.0 98:1057.0 99:7409.0 100:44834.0 101:2960.0 116:1243.0 126:233.0 127:14755.0 128:2243.0 129:3322.0 130:1441.0 137:46.0 140:12.0 142:4138.0 158:299.0 186:1364.0 202:161.0 203:173.0 217:1678.0 218:97.0 219:91.0 255:25.0 262:128.0 264:39.0 278:39.0 282:42.0 292:28.0 303:13.0 304:18.0 317:27.0 321:15.0 325:27.0 326:28.0 332:35.0 344…	71	C00322	FGSBNBBHOZHUBO-UHFFFAOYSA-N	139830	501854	111976	454543	410580	266017	385310	309017	359197	300091	106464	86181	275488	70933	84129	43516	103208	70438	83702	58877	134291	328158	121385	279058	796331	261023	217479	324855	1039570	193956	343021	421259	232251	245905	320669	103915	45866	324286	297468	115374	150534	44990
2-hydroxyvaleric acid	309587	131	25922	85:783.0 86:12.0 89:96.0 95:343.0 99:185.0 101:10.0 110:16.0 113:33.0 115:380.0 116:57.0 117:78.0 127:85.0 130:28.0 131:2537.0 132:259.0 133:199.0 147:2527.0 148:299.0 149:168.0 189:23.0 200:55.0 204:42.0 205:87.0 247:159.0	98009		JRHWHSJDIILJAT-UHFFFAOYSA-N	59557	119402	107384	113265	111953	47450	55170	53339	51784	60310	35723	24862	50707	29940	34120	41314	68349	14123	16584	24139	66080	71807	71258	61655	144540	153734	68245	96961	176202	35627	61311	67172	41099	44612	67818	17986	61931	57034	49600	27274	29809	72871
2-hydroxyglutaric acid	506306	247	2000	85:987.0 86:115.0 99:30.0 101:119.0 103:121.0 105:91.0 115:9.0 116:84.0 117:39.0 129:3826.0 130:487.0 131:370.0 132:6.0 133:412.0 134:38.0 146:11.0 147:1685.0 148:252.0 149:537.0 150:24.0 157:1113.0 158:97.0 159:129.0 163:13.0 172:4.0 184:12.0 203:612.0 204:140.0 217:9.0 218:20.0 231:219.0 247:1048.0 248:174.0 249:17.0 349:124.0 350:3.0 354:11.0 477:11.0 479:1.0	43	C02630	HWXBTNAVRSUOJR-UHFFFAOYSA-N	40405	43529	35093	36112	33369	27242	30993	29609	35909	24442	20303	24065	31472	30460	33842	143022	33301	60926	69206	164076	61321	90707	57299	74202	78874	28858	52078	28800	95122	88421	35198	36809	19527	22460	29832	39458	37902	38413	29417	25787	31662	119887
2,5-dihydroxypyrazine	397526	241	2254	85:168.0 86:172.0 87:115.0 93:14.0 97:710.0 98:27.0 100:66.0 108:4.0 109:15.0 111:179.0 113:419.0 114:172.0 115:562.0 127:101.0 128:126.0 129:169.0 130:13.0 140:38.0 144:10.0 145:499.0 146:11.0 167:155.0 168:17.0 172:5.0 174:1.0 177:4.0 182:157.0 183:31.0 197:1.0 211:11.0 213:6.0 215:3.0 241:1811.0 242:397.0 243:132.0 255:138.0 256:387.0 257:73.0 258:12.0 302:5.0 311:2.0 328:1.0 337:1.0 395:8.0 4…	23368901		USHRADXTTYICIJ-UHFFFAOYSA-N	308376	23072	122598	12813	11068	72186	62700	61929	134471	51493	311757	415613	210454	481467	294380	299898	171131	241061	295285	369241	437250	162114	655949	140606	36820	34050	234455	18624	37514	240968	60238	35810	105078	81396	81103	432317	871289	260523	78569	459082	109006	427361
2,3-dihydroxybutanoic acid	384796	292	31743	87:433.0 88:146.0 89:211.0 95:50.0 101:566.0 102:5460.0 103:1435.0 106:74.0 107:123.0 108:62.0 110:72.0 115:2014.0 116:220.0 117:16374.0 118:1491.0 119:1168.0 123:31.0 124:14.0 129:1092.0 130:2991.0 131:2301.0 132:1136.0 133:5833.0 136:86.0 137:44.0 139:22.0 143:92.0 147:7382.0 148:1170.0 149:1275.0 150:167.0 151:189.0 161:37.0 162:19.0 163:129.0 175:52.0 177:157.0 178:19.0 179:13.0 180:15.0 183:…	250402		LOUGYXZSURQALL-UHFFFAOYSA-N	394	939	551	1445	2165	588	1267	887	909	799	967	822	1333	717	1183	904	407	1137	1457	1255	522	808	560	834	1912	550	412	1033	2075	765	704	897	653	534	561	813	718	589	4458	798	682	1235
1-monostearin	959214	203	648	85:2387.0 86:245.0 88:342.0 89:880.0 90:108.0 91:126.0 93:404.0 94:183.0 95:2259.0 96:306.0 97:2167.0 98:609.0 99:768.0 100:91.0 101:4087.0 102:436.0 103:4290.0 104:462.0 105:416.0 106:95.0 107:246.0 108:39.0 109:1410.0 110:130.0 111:1003.0 112:196.0 113:337.0 114:74.0 115:511.0 116:2218.0 117:3517.0 118:444.0 119:328.0 120:48.0 121:179.0 122:22.0 123:677.0 124:97.0 125:278.0 128:153.0 129:4761.0…	24699	D01947	VBICKXHEKHSIBG-UHFFFAOYSA-N	8638	19045	5941	29427	36092	35725	25602	47139	27133	4273	5300	3440	7617	6554	7200	7407	14063	6576	11623	6475	7378	17438	9914	23533	19575	11687	6641	23917	42574	7133	30408	34839	35146	28588	25917	5786	3702	11665	28353	5066	30530	8270
1-monopalmitin	900644	371	391871	85:3051.0 86:1.0 87:217.0 88:553.0 89:1186.0 90:64.0 94:336.0 95:2990.0 96:87.0 97:1809.0 98:645.0 99:1106.0 101:5698.0 102:617.0 103:4448.0 104:447.0 105:471.0 109:1280.0 111:804.0 113:313.0 115:292.0 116:2917.0 117:3820.0 118:377.0 121:148.0 122:78.0 123:492.0 124:109.0 125:482.0 128:132.0 129:4579.0 130:808.0 131:2381.0 132:1264.0 133:2875.0 134:541.0 135:93.0 137:479.0 138:41.0 139:102.0 140:…	14900		QHZLMUACJMDIAE-UHFFFAOYSA-N	10410	29747	13016	35075	34816	54525	53387	55107	46704	75670	10065	7772	10397	10113	15884	19442	34607	20166	23528	20889	15982	20919	18571	20474	36155	20861	11730	32182	49967	10845	81491	68981	71206	62550	63867	13560	9054	12806	17833	8005	67542	19969
1-monoolein	952623	129	7508	85:574.0 86:56.0 87:709.0 88:73.0 89:747.0 90:78.0 91:856.0 92:154.0 93:1294.0 94:580.0 95:2736.0 96:562.0 97:1409.0 98:812.0 99:402.0 100:65.0 101:4011.0 102:484.0 103:7050.0 104:595.0 105:742.0 106:156.0 107:791.0 108:155.0 109:1114.0 110:270.0 111:672.0 112:115.0 113:214.0 114:24.0 115:456.0 116:1288.0 117:2529.0 118:273.0 119:379.0 120:122.0 121:917.0 122:237.0 123:624.0 124:165.0 125:190.0 1…	5283468		RZRNAYUHWVFMIP-KTKRTIGZSA-N	24402	140477	14397	76531	48942	205604	144991	410333	243854	425636	13027	8762	16616	16473	28799	79842	167432	88545	108961	96698	17382	55104	35227	356555	60390	22682	18489	82292	1173125	6522	216235	145093	167273	303339	362436	32283	18113	95580	1040365	33131	423239	104628
1-methylinosine	1026110	259	66733	87:140.0 88:47.0 89:252.0 95:255.0 97:358.0 99:1376.0 100:343.0 101:537.0 103:3899.0 104:471.0 110:564.0 112:6.0 113:742.0 114:317.0 115:1273.0 117:1581.0 118:106.0 119:1.0 121:62.0 126:161.0 127:491.0 129:1660.0 130:151.0 131:1101.0 132:429.0 133:839.0 134:31.0 140:148.0 141:466.0 142:548.0 143:507.0 144:989.0 145:386.0 146:403.0 148:606.0 150:220.0 151:470.0 153:486.0 154:66.0 155:320.0 156:164…	65095		WJNGQIYEQLPJMN-IOSLPCCCSA-N	1000	2023	1712	1561	3412	2639	2250	2814	1508	2052	1134	902	804	2104	1684	7418	732	1628	1545	5848	4691	1739	9776	2595	2765	1299	988	3317	4876	1727	1995	2062	2539	2756	1447	3459	4995	1686	6920	812	1365	5942
1-hexadecanol	679596	299	16713	85:705.0 86:51.0 89:1086.0 90:140.0 91:307.0 97:1910.0 98:76.0 99:149.0 100:37.0 101:703.0 102:99.0 103:1810.0 104:22.0 106:25.0 110:37.0 111:800.0 112:61.0 113:101.0 114:49.0 115:16.0 117:120.0 125:182.0 127:25.0 129:351.0 130:47.0 142:3.0 143:136.0 144:18.0 145:15.0 157:186.0 184:83.0 187:40.0 189:14.0 201:2.0 204:93.0 205:304.0 206:39.0 209:9.0 217:431.0 218:22.0 219:17.0 227:8.0 229:22.0 231:…	2682	C00823	BXWNKGSJHAJOGX-UHFFFAOYSA-N	68926	180857	63011	203396	210022	173683	146965	186334	127086	61697	5331330	4437810	31746	1646665	1994826	16479	19252	12681	13483	18094	58532	27587	35306	34938	51120	16920	15513	12164	29874	12662	27269	22623	21470	41535	15207	1481369	1470509	381228	1346059	59654	25491	10234
1,3-diaminopropane	546741	174	132262	85:271.0 86:7066.0 87:1248.0 88:332.0 95:184.0 98:80.0 100:3465.0 101:779.0 102:148.0 107:152.0 108:77.0 111:148.0 112:313.0 113:233.0 114:834.0 115:839.0 116:629.0 118:237.0 120:157.0 121:71.0 124:41.0 125:22.0 126:111.0 128:519.0 130:2783.0 131:714.0 134:374.0 136:88.0 138:84.0 139:19.0 140:73.0 141:97.0 142:225.0 144:261.0 145:178.0 146:627.0 152:55.0 153:60.0 156:131.0 157:111.0 158:487.0 160…	428	C00986	XFNJVJPLKCPIBV-UHFFFAOYSA-N	2821	3677	3877	3780	2716	9921	22955	11402	12989	12262	9656	5900	8006	6695	10744	3174	1384	2221	2516	3137	3195	3763	3414	2355	7860	2515	2840	1531	11305	1855	10665	29337	14248	12488	26409	10514	6165	5960	10782	5438	1320	2326
1,10-phenantroline	658775	180	386802	86:941.0 87:2079.0 88:638.0 89:638.0 90:1084.0 91:365.0 92:179.0 98:1466.0 99:2048.0 100:1641.0 101:1168.0 102:607.0 103:1836.0 105:465.0 106:184.0 110:272.0 114:152.0 116:646.0 117:791.0 121:138.0 124:243.0 125:1923.0 126:3121.0 127:1519.0 128:327.0 129:805.0 130:160.0 140:218.0 151:342.0 152:2356.0 153:2614.0 154:1220.0 155:122.0 157:352.0 158:77.0 168:36.0 173:76.0 179:4796.0 180:14313.0 181:1…	1318	C00604	DGEZNRSVGBDHLK-UHFFFAOYSA-N	11895	3691	30749	8112	8703	8288	5278	8130	1492	7097	12065	16725	3825	15841	55929	13019	7292	17307	19515	12066	17307	2415	9389	3321	2814	2444	1115	1819	5831	24347	3968	130404	7239	6006	3156	26264	6836	151952	41840	6778	8004	10472
610256	610256	116	15370	85:93.0 86:216.0 88:174.0 89:41.0 95:19.0 98:103.0 99:357.0 100:595.0 101:156.0 102:64.0 103:15.0 107:71.0 108:5.0 109:16.0 110:16.0 111:19.0 112:66.0 113:43.0 114:154.0 115:89.0 116:709.0 117:258.0 118:53.0 129:151.0 130:24.0 131:51.0 132:83.0 133:6.0 135:11.0 140:69.0 142:43.0 143:3.0 144:68.0 146:46.0 147:41.0 149:187.0 152:66.0 155:36.0 158:23.0 160:18.0 162:5.0 166:2.0 168:12.0 170:38.0 171:…				10012	85610	10691	90605	45560	6478	13453	111476	229498	13654	17071	12090	52537	10346	13119	8495	4648	2058	7236	8767	11795	77731	8126	32238	83009	51189	13100	58922	104801	13235	186610	177808	233831	14519	166107	9219	10461	57872	57192	20164	3994	10173
475476	830754	116	475476	85:12648.0 86:1367.0 87:9341.0 88:4956.0 89:24798.0 90:1524.0 91:1542.0 94:264.0 95:2116.0 96:4783.0 97:6455.0 98:1048.0 99:4260.0 100:865.0 101:16119.0 102:2161.0 103:26670.0 104:2370.0 105:3377.0 109:976.0 110:2624.0 111:3048.0 112:822.0 113:1848.0 115:960.0 116:47465.0 117:39736.0 118:5830.0 119:8672.0 120:458.0 124:1078.0 125:593.0 127:805.0 133:4621.0 134:1035.0 135:1207.0 136:195.0 137:580.…				3941	39852	2042	5456	4808	40643	24020	27752	27364	42122	8136	7917	39608	8914	9365	6285	20946	1858	8574	1633	11326	98660	49638	69047	262785	27441	12211	2145	8118	31545	73066	42182	30804	50844	30060	3551	7883	50908	29678	9547	30279	12965
475436	761363	116	475436	85:51252.0 86:3385.0 87:27420.0 88:11768.0 89:67083.0 90:4704.0 91:4815.0 95:4366.0 96:11608.0 97:12084.0 98:2909.0 99:9403.0 100:1346.0 101:41395.0 102:5343.0 103:84615.0 104:7305.0 105:9166.0 109:2752.0 110:3063.0 111:1796.0 112:1960.0 115:1384.0 116:121909.0 117:111532.0 118:16200.0 119:22576.0 120:1188.0 123:330.0 128:329.0 133:12586.0 135:4660.0 137:214.0 138:9459.0 139:5084.0 141:3504.0 143…				3840	4052	4618	5622	5694	227868	125440	158979	154468	213889	56709	66624	209896	65125	68299	60786	122159	16233	38653	48120	293523	490853	280621	294808	1334323	2974	5979	3591	14216	6597	322194	214672	172909	256988	173135	48079	39025	260065	165308	57689	183868	94411
475392	980206	477	475392	90:232.0 91:310.0 100:1891.0 104:193.0 114:281.0 120:256.0 128:485.0 130:745.0 135:820.0 144:647.0 146:516.0 147:2278.0 149:2516.0 150:181.0 164:151.0 165:384.0 170:371.0 175:350.0 177:269.0 178:277.0 185:251.0 186:207.0 187:357.0 188:953.0 189:316.0 190:655.0 194:334.0 198:154.0 199:99.0 201:849.0 202:293.0 203:837.0 204:464.0 205:709.0 206:422.0 207:1519.0 210:283.0 212:230.0 216:146.0 217:1580…				8283	22938	4853	26547	24166	11440	5683	11738	8344	6295	3527	3510	2193	4133	5187	3059	5648	2889	3426	3226	4390	5132	2524	5221	3938	762	781	925	2847	590	1107	737	552	885	802	262	322	722	7834	240	750	371
474158	960663	217	474158	87:142.0 101:649.0 102:400.0 103:4021.0 105:309.0 115:1130.0 117:511.0 118:183.0 119:227.0 125:173.0 126:291.0 128:249.0 129:2978.0 131:1822.0 134:184.0 140:276.0 142:298.0 143:738.0 145:140.0 147:13186.0 148:1750.0 149:1217.0 157:336.0 159:268.0 163:420.0 169:372.0 176:136.0 177:239.0 186:47.0 189:528.0 190:143.0 191:2532.0 192:592.0 193:948.0 199:46.0 209:507.0 214:114.0 215:1170.0 216:319.0 21…				10814	4377	3653	6620	4801	37422	20533	41071	60194	27772	6491	5486	7002	8253	5379	5173	7323	5262	7505	5849	5480	4279	4882	4476	6965	3305	14670	5430	5896	6965	30299	62231	57508	20097	43511	14447	21783	8100	8991	19740	17628	7325
474043	766328	174	474043	85:1008.0 86:23725.0 87:2048.0 88:1118.0 96:962.0 97:921.0 98:1090.0 99:1124.0 100:11249.0 101:1914.0 102:2019.0 103:1455.0 104:268.0 108:710.0 110:654.0 111:190.0 112:810.0 113:753.0 114:1627.0 116:1269.0 117:2908.0 118:562.0 122:152.0 123:488.0 124:846.0 126:1355.0 127:698.0 128:1828.0 129:1643.0 130:3890.0 131:2123.0 132:542.0 133:3146.0 134:442.0 136:569.0 140:1640.0 141:698.0 142:1508.0 144:…				6157	8137	8573	15761	10037	13946	13005	17712	5450	12647	10223	7271	7938	10133	20101	33605	20490	5364	21395	31294	11554	14989	11781	8116	14374	13807	11167	13208	8715	25232	12234	11184	16426	12726	10343	17637	7022	6365	8375	10263	27634	34854
473421	481635	185	473421	85:12205.0 86:20952.0 87:4496.0 88:9773.0 89:1468.0 90:856.0 92:308.0 94:1578.0 96:4471.0 97:1956.0 98:19129.0 99:7753.0 100:164843.0 101:29321.0 102:30346.0 103:6655.0 104:1325.0 105:338.0 110:1437.0 111:2851.0 112:12528.0 113:12255.0 114:142933.0 115:23263.0 116:21649.0 117:4015.0 118:920.0 119:383.0 121:259.0 122:177.0 124:2610.0 125:975.0 126:1346.0 127:2587.0 128:32315.0 129:54312.0 130:1118…				5131	5067	3273	10815	10585	3867	5790	5451	5954	9577	6625	9114	8449	11873	4742	10023	9477	11705	8577	18453	4460	5973	6884	9467	9771	4683	4928	3876	36972	6763	6426	3844	5982	3945	5044	18541	42254	10198	8916	12654	5942	29214
471797	446789	351	471797	86:4816.0 87:12825.0 88:1484.0 95:419.0 96:567.0 100:7120.0 101:6269.0 102:2427.0 104:911.0 105:2149.0 106:206.0 113:1854.0 115:2291.0 116:1330.0 117:8305.0 119:1736.0 120:165.0 131:6295.0 132:8093.0 133:5022.0 141:903.0 144:803.0 145:280.0 147:50894.0 148:6059.0 149:7035.0 150:404.0 158:704.0 159:94.0 160:3273.0 161:1803.0 162:965.0 163:391.0 164:221.0 166:148.0 168:160.0 189:2525.0 190:1460.0 1…				32485	122729	14394	65821	79098	55115	48394	76227	79123	64665	15575	13496	24801	17520	3300	6947	25642	12363	16196	11966	28336	74509	31412	37696	36516	64382	38607	97174	56928	23402	51222	29121	48499	43589	51554	10305	10244	48838	18374	13737	34323	9534
469402	335089	143	469402	85:5494.0 86:2017.0 87:4650.0 88:1842.0 89:2208.0 90:491.0 97:641.0 98:247.0 99:2813.0 100:138.0 101:5286.0 102:964.0 103:14582.0 104:1341.0 105:948.0 108:176.0 109:1842.0 112:157.0 113:1500.0 115:4110.0 116:1604.0 117:2249.0 118:354.0 119:1003.0 124:112.0 127:387.0 129:8596.0 130:1102.0 131:5820.0 132:601.0 133:9897.0 134:1232.0 135:749.0 141:1144.0 143:20176.0 144:2575.0 145:1709.0 146:238.0 14…				8286	14888	11012	44235	28343	10668	9279	35716	12854	18972	5774	16318	8303	14925	7138	2367	4181	3851	5787	3856	8413	9869	9422	14497	15522	8786	5336	10485	19616	12210	19208	38181	15590	9567	8178	5025	5417	9656	12591	8266	13289	3935
444819	388883	298	444819	100:1098.0 102:414.0 110:701.0 116:101.0 118:221.0 119:804.0 124:352.0 132:459.0 142:426.0 143:235.0 144:266.0 150:132.0 177:132.0 180:185.0 183:69.0 189:65.0 190:656.0 192:712.0 193:166.0 194:112.0 199:383.0 206:165.0 207:444.0 208:558.0 210:561.0 224:136.0 226:53.0 253:79.0 266:607.0 267:188.0 269:124.0 270:51.0 282:929.0 283:426.0 298:6435.0 299:928.0 300:1286.0 313:87.0 416:29.0				4235	2991	4512	4311	5673	3835	4317	5451	3270	2221	10521	7044	6100	7401	19242	9947	4277	5596	7061	7829	8812	5825	6738	3299	6137	5397	4091	3541	5088	2915	2858	3157	3254	2898	3405	21507	7619	4231	7144	5640	6286	8182
444802	685392	107	444802	85:2485.0 86:2035.0 88:297.0 90:1123.0 91:653.0 92:1273.0 93:1948.0 94:3428.0 95:1946.0 96:3977.0 97:3121.0 98:5736.0 99:2574.0 100:3875.0 104:1047.0 105:3498.0 106:13518.0 107:393488.0 108:42517.0 109:3861.0 110:1356.0 111:851.0 112:2058.0 113:1589.0 117:3944.0 118:709.0 119:488.0 120:243.0 121:1743.0 122:853.0 123:897.0 124:2819.0 125:1219.0 126:1363.0 128:2672.0 129:15519.0 130:2009.0 131:1736…				2581	4461	2600	4585	3068	1350	2205	2373	3235	2453	3319	2239	2209	2090	4301	1341	2101	4510	2648	904	1750	1828	2259	2121	8024	2871	2511	7470	14308	2043	2065	4787	1973	2966	3504	2231	1969	2674	21172	1638	2145	1313
437830	487461	447	437830	87:92721.0 88:16850.0 90:1297.0 92:456.0 93:851.0 94:373.0 95:2062.0 96:14451.0 97:4502.0 98:4421.0 99:952.0 100:2475.0 101:8808.0 102:3122.0 103:6530.0 104:898.0 105:1225.0 108:728.0 109:1539.0 110:9624.0 114:1329.0 115:5199.0 116:4953.0 117:8188.0 119:801.0 121:754.0 122:118.0 123:480.0 126:786.0 129:7735.0 131:3258.0 132:1885.0 133:4611.0 138:466.0 141:400.0 142:1220.0 143:10821.0 144:3397.0 1…				4578	13663	2172	12759	16807	7892	8114	12829	11351	11481	3130	3032	3225	5944	2940	3544	4357	3293	2979	2580	6668	11589	6818	8825	27590	9199	8702	20853	30370	8213	11639	21177	8979	7338	9971	3099	4655	4828	20314	3187	7828	4363
435217	389557	103	435217	85:338.0 88:4785.0 97:1101.0 99:339.0 101:2135.0 102:823.0 103:21016.0 104:2003.0 105:910.0 110:429.0 111:297.0 112:229.0 113:144.0 114:79.0 115:726.0 116:1592.0 117:6555.0 118:803.0 119:466.0 127:355.0 129:208.0 131:431.0 132:126.0 133:1842.0 134:159.0 135:169.0 136:56.0 147:10780.0 148:1655.0 149:937.0 150:100.0 158:24.0 166:57.0 168:38.0 169:35.0 173:79.0 177:1502.0 178:286.0 180:22.0 185:60.0…				5318	42525	3811	34396	30236	20882	19716	22829	24772	24761	9476	8319	23270	9345	10128	8803	9422	8601	8343	8954	14093	19091	13115	21132	53335	17112	16538	23350	76241	11813	22393	5243	24331	12736	24364	9604	9320	19974	38258	10022	13981	10318
434489	312103	157	434489	93:83.0 99:216.0 101:382.0 111:31.0 115:1193.0 116:213.0 117:2413.0 130:225.0 131:887.0 132:519.0 137:130.0 141:44.0 145:9680.0 146:1121.0 147:2326.0 155:64.0 157:5952.0 158:818.0 159:317.0 160:66.0 166:80.0 172:482.0 173:1091.0 174:105.0 179:550.0 180:65.0 181:165.0 183:38.0 187:117.0 201:270.0 218:85.0 219:34.0 233:78.0 244:57.0 259:21.0 263:52.0 293:16.0 302:25.0 322:23.0 323:52.0 325:22.0 331…				29365	70466	20322	68853	59971	51798	61537	57697	56863	58406	16972	19267	40498	15825	12262	13473	29873	12511	14370	15801	21075	44284	15959	40663	111822	47878	29254	56113	155089	24055	47726	59062	28510	27678	58345	15852	16080	40329	35740	14899	35107	21890
425777	598029	266	425777	86:279.0 89:1549.0 90:108.0 97:236.0 104:250.0 107:102.0 112:29.0 115:601.0 121:637.0 125:93.0 126:437.0 133:1020.0 134:207.0 135:670.0 137:619.0 141:121.0 147:878.0 149:314.0 162:105.0 163:173.0 164:17.0 166:94.0 170:56.0 178:265.0 179:58.0 180:45.0 181:233.0 192:60.0 193:398.0 194:68.0 195:436.0 196:68.0 197:71.0 206:15.0 209:73.0 210:97.0 211:163.0 223:678.0 225:183.0 226:62.0 235:91.0 236:46.…				14073	21169	14178	21922	30229	37722	10361	20849	16489	21564	12512	9632	8429	6081	7749	9271	20851	12247	12474	8469	22576	16580	15923	12019	13069	46218	16687	15621	45642	10825	18088	16254	30501	43577	17207	7493	9993	4867	11099	7636	17230	4727
425770	197252	144	425770	85:191.0 86:1718.0 87:2801.0 88:14013.0 90:789.0 91:1805.0 96:105.0 97:636.0 98:157.0 99:440.0 100:11651.0 101:1767.0 102:201.0 108:112.0 113:337.0 114:851.0 116:22731.0 117:6622.0 118:1420.0 127:165.0 129:820.0 135:73.0 138:104.0 143:1447.0 144:20026.0 145:1648.0 147:455.0 158:37.0 159:1356.0 168:211.0 183:54.0 230:29.0 232:14.0 238:29.0 241:63.0 288:11.0 300:29.0 313:9.0 325:17.0 330:15.0 332:2…				284895	862408	335541	642846	634986	985612	859881	1304443	699199	547462	211272	117547	151162	172851	150271	124153	388421	171991	231684	200146	466529	904436	639135	584055	406341	1009204	562569	1125896	1215524	380080	754132	448419	599908	1048588	389946	144411	147654	185153	6398	175672	560511	116017
425003	614735	175	425003	87:5999.0 95:476.0 97:1293.0 100:2592.0 101:5449.0 103:7285.0 105:1482.0 110:11955.0 111:1100.0 113:442.0 114:528.0 115:702.0 116:2466.0 120:218.0 127:967.0 131:1068.0 133:2317.0 134:4033.0 135:639.0 136:1354.0 143:554.0 145:585.0 147:6241.0 148:564.0 151:472.0 157:93.0 159:349.0 162:137.0 172:1443.0 175:87765.0 176:12932.0 177:6870.0 178:804.0 181:180.0 184:3270.0 185:320.0 187:286.0 188:1195.0 …				2394	8051	3253	9666	4377	25560	27160	24062	17300	21160	17461	13816	6386	15053	17538	9208	9280	5738	5462	8804	7444	10959	5001	7545	13922	9854	4937	9068	15098	5145	19661	12568	26328	42946	15838	8899	36391	10155	6809	3932	11669	9633
424855	837472	246	424855	88:471.0 92:210.0 93:153.0 94:38.0 95:241.0 96:398.0 99:56.0 100:796.0 101:648.0 102:467.0 103:10246.0 104:996.0 107:108.0 108:161.0 109:163.0 111:33.0 113:168.0 115:303.0 116:1179.0 117:1860.0 118:291.0 119:168.0 120:74.0 121:25.0 123:98.0 124:124.0 126:429.0 127:78.0 128:500.0 129:1086.0 130:753.0 131:1958.0 132:1816.0 133:3445.0 134:463.0 135:444.0 136:65.0 137:31.0 138:119.0 139:118.0 140:168…				1797	3218	7190	1789	4167	3191	2613	1875	938	2293	703	595	824	769	1034	20563	6578	7020	6214	16601	11545	2860	10964	3928	3634	758	1249	42015	2232	3048	1160	1264	2508	2409	658	554	1071	1102	5410	741	12239	24855
422827	1249582	311	422827	86:79.0 89:346.0 90:42.0 91:1401.0 92:251.0 93:1414.0 94:908.0 95:8446.0 97:3164.0 98:1861.0 100:765.0 102:105.0 103:4801.0 105:235.0 106:98.0 107:91.0 109:2643.0 112:457.0 123:1090.0 125:175.0 127:2316.0 129:39052.0 130:1251.0 133:207.0 140:120.0 142:914.0 143:737.0 149:112.0 151:202.0 155:2924.0 156:636.0 157:84.0 158:239.0 159:115.0 164:82.0 165:146.0 169:268.0 170:465.0 171:297.0 173:46.0 174…				263348	1451021	405995	1194405	1680309	1681446	1283371	2525753	1680988	1753271	176781	142328	83137	387748	222855	492507	1144550	603114	727325	762351	656276	1314158	1001331	914194	348855	1197574	493498	2584567	934824	415872	1158633	1199154	1521810	1365629	1000210	519738	206367	266640	122386	113943	2913061	810830
421798	519029	357	421798	85:7640.0 86:9818.0 87:5658.0 88:13247.0 89:13254.0 90:1232.0 92:392.0 93:1268.0 94:978.0 95:2876.0 96:882.0 98:14139.0 99:8078.0 100:19726.0 101:5309.0 103:167891.0 104:14841.0 105:9061.0 106:1424.0 107:664.0 108:510.0 109:544.0 110:1779.0 111:2083.0 112:5978.0 113:3187.0 117:7117.0 119:2324.0 120:1275.0 121:3306.0 122:603.0 124:1443.0 125:1970.0 126:5655.0 128:4316.0 129:1466.0 130:4764.0 131:1…				1619	4739	945	1048	1675	2551	1802	2746	4327	2465	542	934	1473	1044	379	1900	1926	1021	1267	2069	624	2504	767	632	3643	1839	1702	1976	6245	805	1500	1538	2663	3242	1330	857	1160	1942	8282	859	1670	2030
421505	806225	210	421505	85:2682.0 86:1410.0 87:1847.0 88:619.0 89:654.0 91:637.0 98:1228.0 99:5544.0 100:3658.0 102:914.0 103:510.0 104:88.0 105:1723.0 107:618.0 109:266.0 110:778.0 111:1023.0 112:625.0 113:20885.0 114:4034.0 115:2392.0 116:100.0 118:157.0 119:358.0 120:288.0 122:286.0 124:1108.0 125:1327.0 126:496.0 127:1272.0 128:212.0 129:1821.0 130:949.0 131:3755.0 132:250.0 133:1681.0 136:157.0 137:387.0 138:966.0 …				1032	2734	814	3660	4105	5035	4520	4106	2915	3649	1741	1439	874	680	2086	3159	553	3199	800	1593	1202	1699	1399	1950	5193	1798	1376	2380	5097	1752	6320	6615	11645	8329	4245	1529	1313	5206	9047	936	1140	1076
420153	411718	140	420153	85:42.0 127:24.0 140:388.0				6723	21248	5075	36379	37533	8378	30762	21262	13408	23499	2297	4244	4363	3319	2742	10997	6710	3690	4950	14984	10773	16057	5543	9075	22044	8798	7061	48646	35053	10828	31039	18927	20327	9319	23662	5724	10424	4853	20202	2272	26283	6454
418155	424604	85	418155	85:44324.0 86:2234.0 87:399.0 89:334.0 90:162.0 91:145.0 96:857.0 97:4274.0 98:5872.0 99:11996.0 100:983.0 101:275.0 110:189.0 111:1353.0 112:3886.0 113:4742.0 117:264.0 125:374.0 126:1105.0 127:1955.0 140:1672.0 141:2263.0 142:299.0 154:205.0 155:1108.0 168:158.0 169:502.0 170:42.0 198:1245.0 243:43.0				19498	84769	16329	70826	59254	54878	57617	57377	62303	56101	11742	11390	34755	10138	3043	7704	24572	14856	15474	9962	18337	56254	12123	44196	139732	35839	38866	54554	217086	28683	61718	48784	38620	41279	61723	15513	8468	45210	61706	15459	29684	4268
417928	538817	127	417928	85:1818.0 86:7048.0 87:2221.0 88:865.0 89:5428.0 90:2975.0 91:53858.0 92:8929.0 93:1603.0 94:185.0 95:428.0 96:364.0 98:526.0 103:4807.0 104:1678.0 106:327.0 108:193.0 109:155.0 110:553.0 111:152.0 112:344.0 113:636.0 115:2113.0 116:8277.0 117:7625.0 118:4356.0 119:2732.0 120:5179.0 121:2154.0 122:317.0 123:220.0 126:237.0 127:6254.0 128:807.0 129:604.0 130:11017.0 131:7198.0 132:8128.0 133:6966.…				5032	4908	3863	6905	8000	4691	6024	7387	5551	4511	4471	6014	6139	6343	5164	5847	3693	6243	6080	7345	6661	12473	7718	6273	20289	5639	7538	8567	13582	6602	6865	5955	6855	5052	3753	9611	14473	7017	15613	6653	5757	6117
417229	206052	113	417229	85:1315.0 87:229.0 93:2428.0 95:712.0 103:2602.0 104:74.0 108:77.0 113:8371.0 114:465.0 115:1423.0 116:245.0 128:39.0 133:544.0 135:164.0 138:110.0 141:157.0 147:3097.0 148:486.0 149:330.0 157:182.0 160:16.0 176:57.0 177:479.0 178:71.0 179:94.0 189:45.0 198:26.0 205:215.0 206:79.0 210:32.0 212:28.0 215:18.0 217:165.0 218:50.0 219:46.0 222:60.0 230:31.0 231:41.0 232:81.0 235:30.0 236:34.0 237:38.0…				35167	132339	32507	121958	101857	88313	144408	107505	134015	101031	47957	27996	85245	24492	16048	21125	30903	24956	29672	28410	13595	98321	48006	138541	292222	114784	79486	87466	359448	68978	128916	116178	50030	78777	96313	40493	69572	83030	104870	27412	48194	17866
416760	318638	128	416760	86:549.0 87:6456.0 88:363.0 93:163.0 94:413.0 95:728.0 96:1555.0 97:906.0 98:707.0 100:820.0 101:450.0 108:114.0 110:951.0 111:200.0 112:396.0 113:1751.0 114:436.0 116:67.0 117:2711.0 118:164.0 122:48.0 123:43.0 126:184.0 127:100.0 128:4142.0 129:352.0 132:373.0 138:51.0 141:556.0 142:1037.0 144:308.0 154:326.0 156:116.0 158:978.0 159:211.0 160:29.0 169:233.0 173:49.0 184:70.0 185:126.0 186:47.0 …				10472	29862	5524	30182	26330	31060	28731	36545	45440	23857	2364	5653	14444	2485	20966	3466	11524	4884	8061	46256	6351	19376	5650	14973	44999	24227	16022	42201	55707	10587	30491	22629	38383	22148	43405	4483	4052	17756	20761	5990	13273	5725
414018	496119	131	414018	89:6959.0 90:475.0 92:231.0 95:362.0 96:227.0 99:2910.0 100:1003.0 105:4346.0 106:360.0 110:54.0 111:563.0 114:45.0 122:67.0 123:184.0 126:235.0 130:133.0 131:12565.0 132:1493.0 134:44.0 141:183.0 143:592.0 144:65.0 150:104.0 152:47.0 153:71.0 167:54.0 175:54.0 180:38.0 188:41.0 192:58.0 196:61.0 203:1114.0 204:142.0 257:411.0 258:110.0 302:19.0 352:14.0				27986	63918	22078	64235	45333	34392	48239	41695	47748	48034	14913	14481	46717	14634	13962	14584	22900	21079	22231	14536	25636	41324	24869	39932	124801	39411	30593	51568	149460	25697	55451	51651	27454	32492	41493	11685	16217	41606	74111	21507	27798	13333
413965	421447	146	413965	86:2136.0 87:660.0 88:128.0 91:487.0 93:177.0 95:252.0 97:5219.0 100:181.0 102:513.0 105:155.0 107:223.0 108:32.0 109:167.0 110:149.0 111:1774.0 112:157.0 113:1494.0 114:110.0 115:108.0 116:71.0 117:541.0 118:46.0 125:2222.0 126:66.0 127:993.0 129:2087.0 130:5014.0 131:2405.0 132:365.0 133:179.0 134:278.0 135:91.0 136:126.0 137:22.0 141:7568.0 142:601.0 143:2231.0 144:313.0 145:751.0 146:9480.0 1…				28391	99400	20749	95082	77557	52085	130476	68844	70912	67000	14349	14240	52549	13203	14074	8767	22877	10249	13041	10673	26570	53336	21826	44877	184428	59282	43246	75561	220842	40185	76730	70615	47050	49073	45972	9597	4675	46616	56427	14153	35204	9161
413635	826419	254	413635	86:993.0 88:1913.0 89:543.0 90:240.0 91:764.0 92:231.0 93:766.0 94:361.0 95:1340.0 96:881.0 97:539.0 99:418.0 100:836.0 101:287.0 102:337.0 105:192.0 106:317.0 107:819.0 108:800.0 109:553.0 110:506.0 111:367.0 112:1323.0 113:1381.0 114:291.0 115:757.0 118:348.0 120:155.0 121:428.0 122:189.0 123:414.0 125:294.0 126:92.0 128:260.0 130:556.0 131:159.0 132:295.0 133:579.0 135:314.0 136:317.0 138:319.…				12527	3735	2161	2461	2268	2455	2315	4201	5686	2025	2407	6366	4117	6433	5708	14713	6365	2463	9772	15367	4444	5815	4534	4976	4200	2195	4727	2453	3940	6918	1734	2777	2095	2106	1591	5418	9121	4546	7965	5601	2786	14106
413543	405372	233	413543	88:80.0 98:72.0 100:104.0 106:62.0 107:248.0 108:70.0 110:1461.0 120:41.0 122:366.0 128:191.0 134:139.0 136:32.0 138:17.0 144:37.0 154:31.0 155:50.0 166:66.0 167:89.0 169:56.0 170:48.0 184:167.0 185:30.0 186:51.0 195:28.0 197:229.0 198:35.0 200:21.0 201:37.0 206:57.0 214:164.0 220:29.0 226:55.0 228:157.0 229:21.0 233:4395.0 234:373.0 246:33.0 248:10.0 249:30.0 251:477.0 252:41.0 255:247.0 256:47.…				17926	71571	15089	56134	53481	40510	44899	46099	44492	45569	12353	10358	21535	9968	9333	6950	15812	13968	12014	8922	18329	42320	19193	35812	72934	38247	25221	45361	92945	25705	44257	44272	35743	34456	42793	9372	9978	29565	31543	12318	25381	6202
413143	1104360	117	413143	86:2188.0 87:19424.0 88:7005.0 89:13273.0 90:660.0 95:528.0 98:216.0 100:299.0 101:11808.0 102:1718.0 103:20495.0 104:1273.0 105:980.0 108:113.0 113:1235.0 114:493.0 115:2582.0 116:17491.0 117:68062.0 118:7492.0 119:4247.0 122:85.0 124:58.0 131:3321.0 133:5527.0 134:500.0 139:336.0 140:62.0 144:88.0 145:2231.0 146:539.0 147:5817.0 148:266.0 151:85.0 157:229.0 159:1012.0 160:251.0 161:15944.0 162:…				9187	52902	10559	35892	84661	25560	33519	34812	29407	27449	12541	8380	18335	12014	11058	5275	11633	3566	4672	6599	10218	39556	12317	30110	70785	22066	14855	37932	104654	14130	31720	33415	22557	17644	31510	13103	4078	31175	44302	7619	18942	5143
408450	222241	100	408450	86:2652.0 87:2113.0 88:2423.0 90:5020.0 91:7644.0 96:4593.0 98:4355.0 99:3835.0 100:50590.0 107:3187.0 109:3912.0 111:6405.0 112:1389.0 114:1764.0 115:35448.0 116:5333.0 123:718.0 125:874.0 128:1317.0 129:592.0 131:69405.0 132:23997.0 133:6295.0 134:32159.0 136:5442.0 137:933.0 139:45.0 145:365.0 146:908.0 147:90020.0 148:13125.0 151:199.0 160:382.0 162:232.0 163:83.0 167:1971.0 168:10393.0 169:2…				13227	71477	23261	43335	27285	64144	600603	33915	35591	25988	28618	8448	46975	10713	25035	11788	10146	9393	10807	11257	20839	27131	24369	39279	89843	52074	23588	22672	311299	17522	383654	23890	13182	23725	32969	27639	6985	19986	18243	18625	11665	8230
407455	378885	124	407455	85:4057.0 86:388.0 89:739.0 90:28.0 94:37.0 95:270.0 97:355.0 98:346.0 99:817.0 100:516.0 101:608.0 104:52.0 106:100.0 107:101.0 108:94.0 112:234.0 113:394.0 114:46.0 115:270.0 116:295.0 117:202.0 122:80.0 124:3151.0 125:232.0 126:247.0 127:287.0 140:71.0 141:79.0 145:63.0 146:1243.0 147:887.0 148:138.0 155:625.0 161:250.0 162:33.0 164:53.0 165:360.0 169:176.0 174:205.0 176:75.0 181:52.0 193:54.0…				12070	28551	6278	14493	11268	13456	19702	13055	24733	10402	6725	9596	15983	16487	46948	17924	8221	17429	22301	2831	7442	16360	10303	8412	75461	16767	13857	14402	72044	8625	19918	75717	5868	11525	11319	989	3707	18490	9774	6608	14309	15283
402286	766897	116	402286	86:2160.0 88:321.0 90:92.0 92:82.0 99:151.0 100:2239.0 101:346.0 108:133.0 109:42.0 112:283.0 114:428.0 115:140.0 116:12838.0 117:1247.0 118:441.0 126:183.0 127:60.0 128:302.0 130:482.0 131:409.0 133:322.0 137:41.0 138:81.0 141:77.0 146:250.0 147:1294.0 150:44.0 161:42.0 162:37.0 164:38.0 166:57.0 168:71.0 170:106.0 172:279.0 173:62.0 174:3359.0 175:412.0 176:65.0 177:108.0 180:71.0 182:106.0 184…				2760	3438	2571	6392	5201	3204	7286	7941	5456	4035	3537	4263	250380	4200	6783	11644	7750	4779	4801	9044	5379	4534	6114	358661	10017	4391	4454	5820	8412	2055	385788	271894	2089	2733	212346	6332	5663	329369	13113	3011	7326	13255
402245	597813	271	402245	85:195802.0 86:19478.0 87:133132.0 88:58464.0 89:833342.0 90:78654.0 91:225019.0 92:17669.0 93:16254.0 94:1927.0 95:63076.0 96:31199.0 97:688811.0 98:72094.0 99:162612.0 100:24100.0 101:449742.0 102:47660.0 103:947043.0 104:88072.0 105:36391.0 106:1131.0 107:1899.0 109:25257.0 110:12742.0 111:328583.0 112:39391.0 113:68965.0 114:9511.0 115:214748.0 116:18616.0 117:24603.0 118:2926.0 119:640.0 121…				6159	10543	3028	8528	7876	8151	5748	7945	7880	8850	37382	21660	5953	25009	45185	1964	3569	1659	2182	2281	2871	7898	3190	5506	12413	4918	32474	7298	12315	3422	8170	8742	5999	6908	7065	41082	25960	5415	8823	7063	3247	1572
402084	563701	174	402084	86:2749.0 87:310.0 88:67.0 96:137.0 100:964.0 101:207.0 102:60.0 105:213.0 111:168.0 112:138.0 113:56.0 115:377.0 116:444.0 119:202.0 125:38.0 130:312.0 132:22.0 141:62.0 144:118.0 146:93.0 149:36.0 157:47.0 159:74.0 161:19.0 162:27.0 163:58.0 172:169.0 174:8514.0 175:1475.0 176:631.0 178:48.0 179:66.0 186:33.0 193:157.0 194:36.0 200:39.0 201:25.0 206:56.0 207:316.0 213:100.0 214:50.0 216:24.0 22…				3657	4024	3161	4939	3181	11507	9096	11603	5329	5240	2459	13207	30784	14071	4266	11245	7418	12029	3069	8712	5761	4589	6876	4163	5234	8202	5931	7956	7806	2757	3664	3903	7102	11861	5413	5240	5023	8090	6491	15237	7950	11215
401997	725335	280	401997	85:669.0 86:1577.0 89:585.0 90:1108.0 95:64.0 99:299.0 100:7095.0 101:576.0 102:2693.0 103:540.0 105:596.0 107:162.0 113:43.0 115:337.0 116:3259.0 117:783.0 118:7703.0 119:1159.0 120:375.0 125:39.0 127:1068.0 128:286.0 130:802.0 131:319.0 132:2126.0 133:785.0 134:61.0 135:795.0 136:20.0 141:763.0 142:180.0 143:239.0 145:628.0 146:647.0 147:2292.0 148:757.0 149:828.0 150:237.0 151:360.0 159:299.0 …				912	1123	647	1261	1868	3251	3084	2653	1492	2646	696	494	1076	628	537	6610	5640	3803	2664	6453	683	1641	1184	856	2396	2465	2180	2203	4032	1070	2838	1372	3103	3250	1723	650	1121	636	4066	575	4724	11181
401363	907771	129	401363	85:179.0 86:334.0 87:405.0 89:1466.0 90:140.0 91:44396.0 92:3419.0 94:95.0 95:195.0 96:322.0 99:102.0 101:599.0 102:1163.0 103:3337.0 104:1180.0 105:9310.0 106:1177.0 109:88.0 110:91.0 113:181.0 114:106.0 115:3427.0 116:549.0 119:272.0 120:144.0 122:94.0 126:726.0 127:3111.0 128:7799.0 129:24389.0 130:3075.0 131:263.0 139:419.0 140:63.0 143:59.0 146:69.0 149:120.0 150:303.0 151:348.0 152:800.0 15…				74308	38292	17184	37203	19909	12538	7745	134916	6124	15106	4719	9251	3138	6999	12981	10378	7717	6506	6380	4293	15421	132967	12716	7930	13291	9229	7436	56777	34116	9345	52576	15357	15557	16368	12427	10803	9411	20896	360387	5181	22004	5988
401144	912175	91	401144	86:111.0 87:105.0 88:228.0 89:910.0 90:147.0 91:23551.0 92:1756.0 98:49.0 99:35.0 101:366.0 102:553.0 103:1307.0 104:493.0 105:3693.0 106:319.0 108:25.0 113:79.0 114:30.0 115:1560.0 116:234.0 117:68.0 126:226.0 127:1464.0 128:3959.0 129:13230.0 130:1471.0 131:72.0 137:34.0 139:109.0 141:61.0 150:110.0 151:192.0 152:414.0 153:75.0 162:19.0 163:110.0 164:142.0 165:795.0 166:108.0 167:32.0 168:30.0 …				39332	84234	49450	71006	54760	21432	35422	28446	38455	29727	20919	32661	14807	37532	44444	22716	20447	22012	25446	22274	45346	34854	59603	34214	20986	32824	37342	16092	85442	35945	22492	43883	25484	25578	22467	38626	42400	10472	40889	23334	45562	24084
401104	768168	243	401104	85:8332.0 86:1003.0 87:4125.0 88:1138.0 89:11316.0 90:1662.0 91:2543.0 92:709.0 93:896.0 94:789.0 95:1377.0 96:918.0 97:2575.0 98:2364.0 99:6219.0 100:1063.0 101:15368.0 102:2742.0 103:29936.0 104:2720.0 105:3987.0 106:1413.0 107:2784.0 108:800.0 109:20481.0 110:1637.0 111:6778.0 112:1047.0 113:6435.0 114:1380.0 115:7492.0 116:7972.0 117:19439.0 118:2451.0 119:5942.0 120:924.0 121:4728.0 122:567.…				3102	3363	2955	2974	2196	1765	1386	455611	3392	1302	2321	2396	6224	3653	2049	29073	12197	18807	17887	27532	6804	3404	5666	4313	3470	4243	4896	5541	3848	5267	2214	2654	2250	533078	1750	5639	5042	4572	5633	4985	8736	30458
397264	916835	178	397264	85:3187.0 86:6068.0 87:2801.0 88:3730.0 90:6380.0 92:794.0 93:7209.0 94:4946.0 95:15639.0 96:3804.0 97:6466.0 98:1819.0 99:2350.0 100:5556.0 101:7227.0 102:3002.0 105:1301.0 106:802.0 107:4912.0 108:5418.0 109:12021.0 110:4339.0 111:2783.0 112:2364.0 114:1980.0 116:3819.0 120:3981.0 121:4798.0 122:16706.0 123:43223.0 124:4511.0 125:3764.0 126:2238.0 127:1557.0 130:6444.0 134:3222.0 135:2266.0 136…				2868	5075	2652	4184	3574	2510	3205	3828	4067	3465	5381	6910	4655	6024	9047	5940	2329	4314	5409	5744	8290	8106	8978	5980	11929	3234	3873	1990	7788	3247	3115	3394	3715	2361	4447	8091	19467	8891	12442	14161	2982	5377
397241	873660	250	397241	85:10395.0 86:18032.0 87:2308.0 91:3791.0 92:6385.0 93:9428.0 94:17200.0 95:7412.0 97:12208.0 98:24448.0 99:14262.0 100:50022.0 101:24200.0 102:11044.0 103:3294.0 105:2925.0 106:6387.0 107:16120.0 109:2538.0 110:9208.0 111:5886.0 112:2614.0 113:6112.0 114:6551.0 117:2487.0 118:2718.0 119:14833.0 121:12178.0 122:5552.0 123:8913.0 124:1841.0 125:10212.0 126:7047.0 127:1702.0 128:9009.0 129:4168.0 1…				6637	3005	2737	1969	2082	1862	2543	1282	2255	1871	13764	18077	5004	24529	13242	20220	2533	9281	12726	12797	18138	3980	12780	2937	3109	1568	5049	1624	7641	5190	2022	2734	2937	2970	2762	34132	33225	6475	7387	22581	3921	16816
396036	497470	202	396036	85:1417.0 86:1866.0 88:160.0 89:782.0 90:311.0 92:32.0 94:72.0 95:268.0 99:1118.0 100:7911.0 101:1440.0 102:8090.0 103:2850.0 112:1311.0 114:365.0 115:1821.0 116:1728.0 117:2760.0 118:284.0 119:229.0 121:143.0 122:100.0 126:236.0 127:151.0 128:549.0 129:1692.0 130:1263.0 132:928.0 133:4109.0 134:502.0 135:380.0 136:77.0 139:217.0 142:1625.0 144:2330.0 146:452.0 150:302.0 152:33.0 158:27630.0 159:…				2407	2041	4159	4806	4136	2957	6765	6236	3495	2827	12281	3593	5515	5207	16336	12279	3311	4386	4371	14391	5614	1995	6163	2503	4233	4206	2944	3079	5455	4382	3680	14087	2056	2674	2345	5800	2183	803	6865	6685	4176	8834
396005	719133	257	396005	85:616.0 86:1937.0 89:547.0 94:91.0 95:258.0 96:1174.0 97:516.0 98:484.0 99:703.0 100:6665.0 102:897.0 112:543.0 114:411.0 115:958.0 116:3653.0 118:295.0 121:210.0 122:78.0 123:58.0 124:74.0 125:279.0 126:75.0 127:120.0 128:798.0 129:2767.0 130:2410.0 131:268.0 132:176.0 139:1826.0 140:390.0 142:4335.0 143:696.0 144:2529.0 145:384.0 151:56.0 153:72.0 154:184.0 155:112.0 156:351.0 160:1129.0 166:1…				1247	1885	1111	1973	1551	1423	2126	2732	1810	1452	4398	2568	1888	6557	2662	6280	1998	5038	7905	7702	1520	1562	4355	1422	3224	1301	1589	1234	4105	1002	1807	1289	1286	1238	1111	6906	1357	1378	5913	3407	1098	5552
395912	271775	234	395912	88:1554.0 89:10092.0 90:1470.0 91:785.0 95:220.0 97:113.0 99:1839.0 103:14028.0 104:8604.0 107:103.0 108:492.0 110:4540.0 113:253.0 116:1200.0 117:2334.0 118:939.0 119:12198.0 120:1399.0 121:545.0 123:206.0 124:48.0 127:407.0 128:397.0 129:163.0 132:1277.0 134:3562.0 136:951.0 137:28.0 139:104.0 141:40.0 143:355.0 145:327.0 156:1298.0 157:409.0 159:1073.0 161:5161.0 162:630.0 163:533.0 165:154.0 …				4562	20251	3200	16549	15759	6844	15895	13868	14616	15811	1678	1915	6395	2119	3418	1419	3488	2108	2529	1668	2433	13716	3108	10334	16736	5322	5968	13322	23050	5733	16037	13831	7919	5281	11955	1932	869	9952	7312	2550	6110	984
395328	556764	245	395328	85:3268.0 86:1349.0 87:1409.0 88:56.0 97:1658.0 98:340.0 99:1385.0 100:23068.0 101:3290.0 102:1641.0 103:2264.0 104:606.0 105:564.0 110:238.0 112:382.0 115:4629.0 117:2976.0 118:528.0 119:779.0 125:269.0 126:828.0 127:948.0 128:847.0 129:4154.0 130:1021.0 131:13652.0 132:2278.0 133:5741.0 134:898.0 138:2773.0 139:186.0 140:733.0 142:714.0 143:2919.0 144:562.0 145:431.0 146:247.0 147:17857.0 148:3…				1112	1860	1190	1752	2433	1682	1985	1551	1555	1257	2805	4112	5894	3357	3420	7819	2950	5338	5499	6806	1266	1756	1239	1471	3963	1356	1725	963	6759	2630	2960	2562	2078	1935	1858	2923	4561	3786	5577	3378	2294	7335
391864	690081	345	391864	85:406.0 87:391.0 88:626.0 90:79.0 91:722.0 92:206.0 93:3056.0 94:323.0 95:1131.0 96:557.0 97:2389.0 98:1142.0 99:830.0 100:430.0 101:820.0 102:251.0 104:143.0 105:682.0 106:59.0 107:1505.0 108:184.0 109:949.0 110:322.0 111:889.0 112:390.0 113:95.0 114:33.0 115:749.0 116:2066.0 117:7855.0 118:459.0 119:642.0 120:106.0 121:958.0 122:90.0 123:161.0 124:234.0 128:193.0 129:7547.0 130:516.0 131:1702.…				1288	4829	3393	5117	5150	3163	4824	4101	2780	5304	1091	1209	2753	1475	1378	1438	1083	1150	1901	1319	2610	3598	2242	4943	16982	3149	1969	8555	6520	2500	6393	4420	5013	3478	3789	3130	4048	2369	6081	1233	7105	1682
391853	245700	154	391853	85:4204.0 87:4814.0 88:12359.0 89:2553.0 90:999.0 91:3512.0 96:1473.0 97:1248.0 105:8851.0 106:1402.0 107:1222.0 108:320.0 109:349.0 110:10951.0 111:801.0 120:322.0 121:1539.0 122:478.0 123:779.0 124:149.0 125:432.0 126:258.0 127:3097.0 131:1481.0 134:2566.0 136:394.0 137:1457.0 138:714.0 139:382.0 140:125.0 141:310.0 148:4198.0 149:2387.0 150:293.0 151:3187.0 152:355.0 153:468.0 154:29873.0 155:…				18810	53216	23816	34157	33924	79175	58724	64942	60051	49209	25417	11327	47527	29743	1385	231370	229363	138131	166007	371072	27535	67697	73575	34362	73788	68408	32916	47177	58957	9900	34888	8215	45714	68638	33684	11721	18572	38201	6976	34389	159187	176679
391843	550996	290	391843	85:307.0 86:336.0 87:540.0 88:211.0 89:672.0 90:59.0 96:164.0 98:231.0 99:149.0 100:1159.0 101:991.0 102:369.0 103:2098.0 104:275.0 105:90.0 106:20.0 108:107.0 109:37.0 110:842.0 112:94.0 113:156.0 114:507.0 115:1335.0 117:3852.0 118:314.0 119:345.0 122:26.0 123:42.0 124:36.0 126:138.0 128:346.0 129:377.0 130:687.0 131:3435.0 132:313.0 133:1163.0 134:120.0 135:183.0 136:93.0 138:236.0 142:529.0 1…				7466	36035	6775	36025	6370	2166	84639	2431	2260	39003	13246	18503	35981	8479	2264	2341	1813	1532	2142	2874	932	944	1027	1262	2338	1538	10583	24261	56570	6047	27091	3385	2238	1923	2411	1525	7461	2400	11528	5858	707	3440
391343	589889	363	391343	85:6188.0 86:1550.0 87:3215.0 88:3628.0 89:2581.0 90:695.0 92:1172.0 93:744.0 94:1036.0 96:6114.0 97:9391.0 98:2003.0 99:4740.0 100:9708.0 101:14682.0 102:6632.0 105:1443.0 107:1338.0 108:299.0 111:11991.0 112:2933.0 113:1054.0 114:2029.0 115:6105.0 116:10110.0 117:197667.0 118:21774.0 119:15065.0 122:419.0 125:2218.0 127:738.0 129:19712.0 130:11850.0 131:10134.0 132:637.0 133:13019.0 134:3097.0 …				1721	1405	2263	2345	1703	625	541	1049	1312	1133	1925	2315	2401	2631	3129	3764	1246	3459	3582	4962	2166	1510	2250	1644	3798	1376	1447	1592	1855	1557	1189	2022	882	689	1270	1608	1494	1713	3899	2141	1947	4436
390555	902585	174	390555	85:807.0 86:4559.0 87:695.0 88:182.0 91:11746.0 92:2540.0 93:6329.0 94:2743.0 95:2750.0 99:243.0 100:1840.0 102:500.0 103:598.0 104:549.0 105:3948.0 106:1659.0 107:1976.0 108:2420.0 109:804.0 111:103.0 112:282.0 113:101.0 114:227.0 115:930.0 116:797.0 117:4041.0 118:929.0 119:3721.0 120:1343.0 121:1057.0 122:545.0 123:303.0 124:197.0 127:94.0 128:592.0 129:3135.0 130:1551.0 131:2213.0 132:1085.0 …				2463	7419	3273	8838	8141	12594	7981	17738	7480	13786	5431	3921	4391	7513	4031	24508	26925	2122	11556	22632	9817	11365	11306	7895	6120	12123	9420	17838	9542	4313	9961	10068	18205	13064	7554	6890	3558	1183	7126	4966	20293	36080
390544	542944	99	390544	94:331.0 99:46864.0 101:743.0 110:261.0 111:1134.0 112:564.0 113:724.0 123:244.0 125:2480.0 126:236.0 127:732.0 137:1347.0 139:400.0 153:490.0 155:5752.0 156:226.0 167:382.0 183:312.0 211:2194.0 214:227.0				8350	27540	7063	23808	20619	17178	21085	18723	20196	16432	10129	6382	16282	7152	8695	5413	7155	6340	6057	6856	10013	19041	9182	17125	47223	16883	12446	18150	61226	12028	20490	30113	13316	15041	20176	7532	4518	15935	23503	9698	9325	6240
390398	402432	138	390398	93:293.0 94:342.0 95:350.0 96:942.0 97:3811.0 98:17190.0 99:690.0 101:386.0 106:126.0 108:530.0 109:477.0 110:6050.0 111:549.0 112:301.0 122:58.0 123:221.0 124:3653.0 125:3531.0 126:246.0 131:1513.0 132:271.0 136:167.0 137:35.0 138:11628.0 139:1711.0 140:1091.0 150:57.0 152:2196.0 153:4725.0 154:329.0 163:84.0 167:1295.0 168:127.0 180:3310.0 181:402.0 194:462.0 195:2046.0 196:133.0 198:40.0 199:3…				1267	5089	1617	4383	3805	1425	1752	3043	2250	1917	915	680	793	708	560	1326	1422	787	1031	1828	727	2898	1179	2302	4972	2668	1367	3224	9725	895	3561	1674	1601	1981	3171	557	899	1245	8245	573	2406	1566
390194	514902	142	390194	86:74.0 96:158.0 98:130.0 99:376.0 100:289.0 106:106.0 114:46.0 115:115.0 117:432.0 124:41.0 131:182.0 133:230.0 137:42.0 142:9942.0 143:1423.0 144:418.0 145:74.0 147:2771.0 148:467.0 149:83.0 170:211.0 171:91.0 186:6454.0 187:985.0 188:239.0 198:26.0 214:39.0 216:1837.0 218:61.0 235:19.0 244:72.0 245:28.0 257:36.0 288:624.0 289:129.0 290:49.0 297:22.0 303:12.0 337:16.0 391:21.0 440:17.0 442:22.0…				81372	20945	119930	28867	18861	58711	53888	90207	73323	25578	1198103	831305	176887	1103894	1796501	847906	201708	504569	639874	1233347	303573	60485	221655	38308	52925	62593	73225	40600	27082	73411	36867	206676	52907	65736	46426	2414216	489688	128920	132049	313680	93300	1210727
390185	361861	212	390185	85:480.0 86:757.0 87:491.0 88:1976.0 89:545.0 90:558.0 91:494.0 92:127.0 93:262.0 96:673.0 97:174.0 98:176.0 99:760.0 100:2853.0 101:1926.0 102:330.0 103:16670.0 104:2344.0 105:1143.0 106:390.0 107:181.0 108:112.0 109:39.0 113:155.0 114:331.0 115:710.0 116:2524.0 117:892.0 118:491.0 119:631.0 120:1150.0 121:275.0 122:87.0 129:382.0 131:686.0 133:2259.0 134:1772.0 135:309.0 136:144.0 137:431.0 138…				8442	12323	7127	15422	11943	8849	14360	10533	8588	12331	10855	8130	14588	8695	16258	7793	6678	5772	7661	9945	9898	8935	9459	8532	264229	10964	8269	12059	21131	9977	11533	13138	8193	8933	8527	10831	6571	9118	29137	9721	2033	8992
390135	628121	214	390135	87:188.0 89:2734.0 91:6304.0 92:815.0 93:6789.0 94:3810.0 97:93.0 99:143.0 100:645.0 101:395.0 103:8639.0 104:713.0 105:871.0 106:57.0 107:1544.0 112:221.0 113:217.0 114:109.0 115:411.0 116:208.0 117:3285.0 118:420.0 119:810.0 120:9008.0 121:7743.0 122:645.0 126:72.0 128:142.0 129:2689.0 130:1094.0 131:730.0 132:117.0 133:1634.0 134:206.0 135:281.0 137:88.0 142:30.0 143:279.0 144:66.0 145:91.0 14…				66680	300071	134319	243790	278011	244393	246192	272972	187985	207974	97933	93462	140846	89618	138356	25110	34875	54630	82792	41637	151922	212414	177920	194884	404921	108439	64216	99621	171096	55638	246636	227539	122613	186027	232003	66709	55749	31717	10912	93144	165250	34395
390121	185157	140	390121	90:10777.0 91:478.0 92:77.0 96:77.0 97:7134.0 98:42.0 105:1060.0 107:101.0 108:389.0 110:6229.0 112:5610.0 118:186.0 128:823.0 139:141.0 140:68711.0 141:3345.0 143:118.0 153:40.0 172:122.0 187:12577.0 188:765.0 189:443.0 217:46.0 238:257.0 239:135.0 248:58.0 249:48.0 253:17.0 283:30.0 284:89.0 353:43.0 402:50.0 417:10.0 418:14.0 419:8.0 436:18.0 457:12.0 477:21.0 500:35.0				2957588	734540	8022007	1690614	1399910	1654420	1718895	4411038	1539254	1760726	5441220	2701111	2803374	4315456	9344017	3857859	1722393	5050249	5914254	4811246	5082090	0	4732720	2238224	1623714	2894054	1766367	598653	1596544	19501867	0	43837050	0	1459206	873900	4923081	0	1693904	14270	2922742	3578214	3160709
389988	827217	204	389988	86:199.0 88:120.0 89:217.0 100:56.0 103:715.0 104:185.0 105:148.0 107:103.0 114:89.0 115:202.0 116:212.0 117:693.0 118:93.0 119:119.0 120:56.0 122:43.0 128:182.0 129:241.0 130:147.0 131:262.0 133:831.0 134:120.0 144:70.0 147:3003.0 148:246.0 149:405.0 152:46.0 155:79.0 159:232.0 163:139.0 169:35.0 174:109.0 180:48.0 181:22.0 188:58.0 189:56.0 191:394.0 193:169.0 199:49.0 202:54.0 203:82.0 204:721…				6200	8867	8664	7787	8534	13035	3492	20592	5959	10065	11161	8858	9875	10144	8925	18943	18950	9879	12557	19745	10475	11009	14571	5684	7015	9457	7348	10066	5134	4718	11497	6279	12912	14504	7767	11413	9936	9139	11435	9378	22485	19151
389539	517932	110	389539	85:177.0 86:258.0 91:311.0 92:283.0 96:779.0 100:814.0 105:314.0 110:6569.0 111:199.0 119:88.0 122:33.0 128:216.0 130:30.0 137:46.0 139:82.0 141:188.0 146:111.0 155:28.0 156:99.0 157:102.0 159:58.0 160:101.0 166:155.0 167:47.0 170:150.0 171:68.0 187:47.0 188:79.0 194:15.0 201:57.0 220:39.0 222:37.0 224:37.0 226:21.0 227:18.0 228:38.0 229:23.0 242:39.0 244:62.0 245:25.0 265:926.0 266:179.0 267:91.…				779	2456	2297	8036	3061	2585	4213	2228	2742	3068	2874	6655	3740	8608	9972	15387	2988	14964	15289	16077	869	3973	1194	2027	11510	1828	1702	1897	9257	1652	3413	6356	1603	3031	3891	22205	11900	3324	9178	6886	2116	20029
389332	329211	131	389332	88:420.0 95:401.0 96:144.0 97:183.0 113:132.0 115:986.0 120:32.0 121:81.0 131:10869.0 132:1182.0 133:660.0 138:38.0 141:15.0 143:101.0 147:1636.0 148:290.0 149:156.0 154:19.0 194:107.0 195:89.0 196:39.0 199:25.0 204:27.0 205:233.0 207:235.0 208:41.0 211:72.0 216:35.0 229:168.0 233:14.0 249:37.0 268:26.0 271:16.0 278:14.0 283:20.0 284:16.0 286:61.0 291:19.0 298:14.0 301:24.0 305:15.0 314:72.0 331:…				200600	698361	185440	596129	503516	462967	643319	560729	651504	450521	304181	180844	464208	218357	163469	87614	155937	118963	136898	105638	259887	498393	274829	508018	1317193	501775	363273	507434	1803170	291977	606156	645265	340849	439368	476778	246403	180847	467428	609374	282089	247727	74476
388667	729361	357	388667	85:2953.0 86:1255.0 87:3187.0 88:652.0 89:14514.0 90:2035.0 91:3067.0 94:767.0 95:1677.0 96:2007.0 99:4896.0 100:3382.0 101:9375.0 102:375.0 103:15400.0 104:4303.0 105:3602.0 106:501.0 109:1175.0 111:1125.0 112:1792.0 114:519.0 115:4170.0 116:1682.0 117:4565.0 118:1554.0 119:3374.0 121:1104.0 123:838.0 124:182.0 126:3401.0 127:2905.0 128:2636.0 129:17550.0 130:9416.0 131:9866.0 132:3267.0 133:272…				1168	4439	2392	6388	4698	109931	126181	122555	76468	80621	3858	3847	2139	2543	3145	1337	1622	1290	1285	1158	10027	10371	11044	10189	7622	3426	1713	3943	5253	2175	87966	212579	83168	33001	140085	7660	7118	5834	13729	4685	5359	883
387881	880122	172	387881	85:1113.0 86:933.0 88:189.0 90:536.0 91:2945.0 92:1210.0 93:4950.0 94:1551.0 95:2516.0 96:1707.0 97:2061.0 98:2120.0 99:3740.0 100:2902.0 101:1485.0 102:273.0 103:906.0 105:2025.0 106:1021.0 107:3328.0 109:1277.0 110:1017.0 111:989.0 112:1427.0 113:657.0 114:658.0 116:2328.0 117:1107.0 118:157.0 119:2538.0 120:831.0 121:1683.0 122:1697.0 123:1300.0 124:912.0 125:276.0 126:573.0 128:423.0 129:1468…				2452	2203	591	2309	2282	612	2092	2497	4404	874	1902	2322	1702	3673	2105	3208	1739	846	2289	3745	4129	4171	4788	2182	3577	1874	3436	2066	4279	4337	2785	3795	1361	2012	3071	3586	11788	5351	9457	2745	2674	4062
387765	701058	88	387765	86:3849.0 87:2795.0 88:48503.0 89:2274.0 90:1916.0 98:603.0 99:1528.0 100:6870.0 101:1136.0 102:377.0 104:262.0 105:176.0 112:2340.0 114:456.0 115:1320.0 116:2620.0 117:2569.0 120:355.0 122:115.0 125:202.0 126:227.0 127:408.0 132:497.0 136:461.0 139:160.0 141:174.0 142:874.0 143:585.0 144:145.0 152:178.0 153:254.0 154:243.0 155:342.0 156:340.0 158:170.0 161:261.0 168:596.0 169:619.0 170:1939.0 17…				25942	56109	286581	73785	68547	30018	43314	32572	38524	35142	77007	40361	162239	60280	68371	43494	39561	139292	105903	46783	50639	35791	50201	33136	120075	74556	60565	55040	122103	50186	37184	44256	25231	28302	33840	33023	9412	87646	31245	87983	78035	36192
386901	657562	205	386901	85:3542.0 86:129.0 87:1122.0 88:490.0 89:5443.0 90:428.0 91:1022.0 92:471.0 94:55.0 96:1074.0 97:1433.0 98:81.0 99:896.0 100:493.0 101:4829.0 102:634.0 103:14991.0 104:1672.0 105:1071.0 111:494.0 112:114.0 113:622.0 114:153.0 115:1560.0 116:2998.0 117:17276.0 118:2096.0 119:120.0 120:228.0 126:160.0 127:501.0 128:614.0 129:9468.0 130:1234.0 131:2962.0 132:552.0 133:8600.0 134:963.0 135:747.0 136:…				85988	24723	43138	49648	105390	16555	42398	29324	32517	43167	108289	31310	49547	44712	58524	11681	7156	5303	8623	8976	523220	52660	512804	36317	102034	139648	124594	167066	84203	71180	44789	49558	64994	152706	23620	106122	90398	79265	241433	72646	10321	7610
386814	381303	124	386814	85:5667.0 90:913.0 91:2585.0 92:1286.0 93:2718.0 94:2859.0 95:2285.0 96:2999.0 97:7422.0 99:648.0 100:765.0 104:418.0 105:161.0 106:5221.0 107:515.0 109:565.0 110:925.0 111:632.0 112:456.0 113:1178.0 118:83.0 121:319.0 122:764.0 123:542.0 124:38927.0 125:2648.0 126:1723.0 136:267.0 139:29128.0 140:2383.0 141:1430.0 142:204.0 152:582.0 161:31.0 162:41.0 169:134.0 174:29.0 181:17.0 185:134.0 194:20…				12070	28551	17605	20936	11268	15926	19702	11119	24733	12955	10850	9596	5173	14109	41380	14645	8221	14623	19352	19043	6489	16360	10303	19457	90032	6388	13857	14402	89906	10063	19918	75717	11726	15306	5882	3029	4811	18490	11323	4863	14309	12909
386801	544131	138	386801	86:112.0 90:279.0 91:3309.0 92:5141.0 93:3100.0 94:2813.0 95:737.0 97:245.0 104:4528.0 105:2724.0 106:2005.0 107:221.0 108:583.0 109:2435.0 110:800.0 111:673.0 116:796.0 122:331.0 123:1098.0 124:2670.0 125:426.0 126:265.0 128:197.0 130:222.0 131:1051.0 132:125.0 133:441.0 135:38.0 136:1706.0 137:965.0 138:14841.0 139:1354.0 140:640.0 141:144.0 146:134.0 148:331.0 151:211.0 152:1388.0 153:222.0 15…				11449	3269	14488	5659	8117	4233	3839	9307	3068	4508	7560	7421	2953	9543	13399	5048	6051	9853	13289	5372	11250	3562	4624	5256	4422	4697	2060	3757	3517	19123	3809	74530	4988	2816	4462	9512	4411	2107	8431	3742	10395	7924
385982	302017	187	385982	85:7127.0 86:646.0 89:47370.0 90:3548.0 91:3522.0 99:2657.0 111:51.0 112:151.0 113:3960.0 126:564.0 127:2147.0 128:1911.0 129:932.0 140:180.0 143:7415.0 144:609.0 155:1748.0 156:374.0 157:183.0 159:2770.0 160:244.0 169:65.0 170:256.0 171:4097.0 187:32378.0 188:2327.0 189:793.0 199:548.0 230:49.0 243:53.0 260:33.0 265:179.0 266:231.0				8676	10109	22226	13015	14229	11109	8911	11815	6619	7241	7008	7209	6753	9875	12957	43331	28205	21582	25393	32710	9076	7394	12170	8463	5915	18413	9382	18211	10386	3558	5897	8434	7546	8688	5422	11490	6461	2132	4458	7381	32159	47177
385011	697976	204	385011	85:791.0 86:936.0 87:659.0 88:533.0 89:512.0 90:127.0 94:84.0 98:183.0 99:439.0 100:2023.0 101:1615.0 102:763.0 103:507.0 107:104.0 108:115.0 111:120.0 113:282.0 114:1017.0 116:3225.0 117:2798.0 118:853.0 119:125.0 120:92.0 124:45.0 125:58.0 126:90.0 128:42.0 130:830.0 131:432.0 132:1102.0 133:1652.0 134:190.0 135:290.0 140:128.0 141:234.0 142:594.0 143:656.0 144:427.0 146:295.0 147:2685.0 148:61…				2792	5237	6725	3610	4801	89864	90987	85867	16330	72458	21600	15592	19225	23194	12806	58629	32047	23720	16032	56538	16876	9396	23447	10023	6030	9062	9313	5293	7108	4393	37475	22977	73921	83490	32834	18920	17842	8963	24418	16468	51847	74609
384904	213983	174	384904	85:1985.0 86:584.0 87:2372.0 88:1290.0 89:6466.0 91:229.0 92:73.0 95:315.0 99:1709.0 100:1247.0 101:4059.0 102:1256.0 103:3195.0 104:407.0 105:1039.0 106:200.0 110:1707.0 112:727.0 113:441.0 114:297.0 115:7037.0 116:1298.0 117:8570.0 119:1247.0 120:218.0 131:3221.0 132:1313.0 133:6266.0 139:50.0 147:41386.0 148:9416.0 149:8022.0 150:810.0 151:53.0 157:50.0 158:194.0 159:136.0 168:1584.0 174:7968.…				132977	93361	287316	357712	218029	29251	37093	40667	10302	21745	258441	90731	61165	112701	146181	147651	77292	142363	115186	224415	355366	712694	354064	445516	57978	868063	223251	796286	203670	120876	38707	50517	24161	69986	35923	114510	122234	69893	13431	139188	195753	143131
382616	709855	142	382616	87:605.0 91:126.0 92:211.0 93:471.0 94:229.0 95:1529.0 96:2117.0 97:1116.0 98:1271.0 101:953.0 103:1060.0 104:132.0 105:66.0 108:176.0 110:592.0 117:3947.0 124:318.0 126:247.0 129:6721.0 137:309.0 138:311.0 139:107.0 140:875.0 141:754.0 142:74626.0 143:9452.0 144:4883.0 145:1581.0 146:804.0 147:4364.0 152:452.0 155:266.0 185:112.0 197:132.0 200:164.0 204:651.0 209:84.0 214:376.0 217:1238.0 218:17…				2820	4768	6708	8538	6983	8808	7961	9982	3832	6081	2171	1726	1387	2502	1436	7092	9102	4397	3411	8463	1281	2315	2162	2972	7745	7962	9209	11631	6254	3648	5801	4800	8983	7250	7116	2679	2759	2189	10110	1411	7036	14049
382613	614659	174	382613	86:19558.0 87:1799.0 88:866.0 100:8955.0 101:1386.0 102:2998.0 112:163.0 113:404.0 114:628.0 115:356.0 116:1264.0 117:1826.0 118:230.0 119:384.0 129:366.0 130:2960.0 131:854.0 132:589.0 133:1012.0 146:199.0 147:5649.0 148:580.0 149:473.0 155:175.0 156:328.0 157:123.0 160:1153.0 161:136.0 162:76.0 167:71.0 172:1088.0 174:35551.0 175:6305.0 176:5617.0 177:784.0 178:280.0 187:453.0 188:241.0 189:69.…				6933	44884	8259	29138	21174	118318	115978	90524	79643	93145	12871	15129	20222	10880	12250	45514	47246	23085	17096	44718	17837	48866	23101	46822	52137	35059	17786	30171	62006	12632	81679	43677	127114	211495	69724	14338	15116	20080	41206	12779	47929	38143
382604	982507	205	382604	85:7846.0 86:476.0 87:606.0 88:887.0 89:4708.0 90:430.0 91:679.0 94:68.0 95:1527.0 96:940.0 97:4613.0 98:1008.0 99:2429.0 100:272.0 101:6972.0 102:854.0 103:12475.0 104:1261.0 105:1801.0 106:156.0 107:181.0 108:191.0 109:654.0 110:267.0 111:1503.0 112:525.0 113:986.0 114:193.0 115:2548.0 116:5843.0 117:32136.0 118:3160.0 119:2442.0 120:215.0 121:160.0 122:186.0 123:319.0 124:139.0 125:645.0 126:3…				1809	5230	1621	4968	5325	3561	6677	5236	2793	6605	2151	2511	2582	3585	3652	18397	25738	16723	20853	25274	3191	2695	2522	2157	6883	2273	2012	3277	8632	1980	4975	2935	3522	32872	3324	5330	253423	2479	12852	1052	46237	19183
382579	292598	140	382579	101:184.0 106:110.0 114:693.0 115:490.0 126:1378.0 127:158.0 128:227.0 140:11693.0 141:642.0 156:1168.0 157:78.0 170:129.0 177:182.0 178:69.0 182:1398.0 183:119.0 187:414.0 196:77.0 199:30.0 278:23.0 304:18.0 307:29.0 320:23.0 351:16.0 396:21.0 405:18.0 410:19.0 416:13.0 418:18.0 420:25.0 426:23.0 428:18.0 431:16.0 435:14.0 437:16.0 438:24.0 445:18.0 452:29.0 453:11.0 454:13.0 459:26.0 473:18.0 4…				3941	21804	4549	16173	11154	8787	15585	12810	11640	13651	4177	8208	8158	9900	4295	1656	4380	2868	3316	1833	4189	14908	6538	10576	26762	13586	6951	16145	32059	7652	10678	12383	8718	7573	13709	4364	3605	13897	9924	4352	4843	2069
382090	976497	117	382090	85:3890.0 86:539.0 87:701.0 88:224.0 89:1379.0 93:3297.0 95:2757.0 96:730.0 97:3072.0 98:2517.0 99:1373.0 101:552.0 103:1004.0 104:390.0 105:528.0 108:116.0 109:813.0 110:379.0 111:1979.0 113:193.0 114:119.0 117:41496.0 118:3626.0 119:2647.0 120:407.0 121:1068.0 123:491.0 127:363.0 129:20934.0 130:2876.0 131:5016.0 132:16769.0 133:4095.0 135:925.0 140:107.0 143:2123.0 145:11048.0 146:2259.0 147:4…				17883	54845	26407	63371	77147	93466	105839	104397	64799	91511	19523	73484	19307	106240	122223	95439	55417	41791	51484	100120	17776	37824	20758	35718	32939	32133	22576	41875	99374	28530	121007	82347	73237	124040	74111	146918	133354	31122	57602	29647	98826	84637
381720	423894	171	381720	86:607.0 87:1139.0 95:238.0 97:5346.0 99:1819.0 100:5159.0 101:3784.0 102:672.0 109:1827.0 111:18525.0 113:4884.0 114:548.0 115:638.0 117:2249.0 118:348.0 124:404.0 125:5063.0 127:14355.0 128:2978.0 129:1404.0 131:9226.0 133:620.0 140:2359.0 141:2312.0 143:14525.0 145:1153.0 155:19552.0 156:5379.0 157:1760.0 162:134.0 168:524.0 169:245.0 170:2169.0 171:54025.0 172:7580.0 173:2452.0 176:399.0 185:…				1625	3478	2041	1886	2216	1470	1602	1539	1587	2387	832	2704	1733	1508	1412	32833	2830	8323	6111	19986	2898	1541	2890	2093	3273	2013	1070	2686	3967	1657	1877	1880	2186	1346	1225	8247	1128	1325	6697	950	1914	42030
381497	265830	158	381497	85:2049.0 86:11336.0 87:2629.0 88:2102.0 90:178.0 91:1366.0 93:312.0 96:520.0 97:1497.0 99:789.0 100:3670.0 101:3041.0 102:4609.0 103:1161.0 104:706.0 107:582.0 112:149.0 114:1677.0 115:1707.0 116:49639.0 117:7782.0 118:2762.0 119:606.0 122:111.0 128:1345.0 130:997.0 138:165.0 142:2416.0 144:2005.0 145:339.0 150:122.0 152:162.0 153:201.0 156:1000.0 158:53713.0 159:7744.0 160:3008.0 161:305.0 165:…				15987	136031	40391	133919	74238	36519	21592	160700	17342	59690	22910	72619	17747	59724	21718	7995	14960	9523	14594	5403	51206	37064	40939	88008	40569	28406	11836	93094	24465	22558	26113	33412	29191	9920	21335	9672	15977	61926	67843	12082	26973	10326
381422	279578	132	381422	85:289.0 86:934.0 88:150.0 90:102.0 93:73.0 96:224.0 97:95.0 99:139.0 101:722.0 102:596.0 106:32.0 107:77.0 113:487.0 114:626.0 115:523.0 116:1674.0 117:182.0 118:2616.0 119:164.0 120:204.0 122:42.0 128:74.0 129:142.0 130:5032.0 131:1010.0 132:6779.0 133:1239.0 134:137.0 135:236.0 136:102.0 141:29.0 144:176.0 145:4170.0 146:1543.0 154:65.0 157:112.0 158:34.0 159:261.0 160:947.0 161:216.0 162:93.0…				67746	88882	50371	88907	84458	115559	135897	126166	81702	106295	45284	42946	107813	59136	42868	17463	33501	23790	25392	16371	54775	67931	60273	61390	143170	97458	101991	97462	350549	42762	131678	127661	72479	93160	80893	32091	25580	58017	65325	46719	84852	36025
380652	363200	212	380652	88:204.0 91:172.0 94:108.0 119:228.0 120:345.0 123:89.0 127:130.0 137:73.0 152:98.0 170:584.0 190:77.0 211:444.0 212:2964.0 214:124.0 222:54.0 234:26.0 240:203.0 243:39.0 248:70.0 300:310.0 315:746.0 316:115.0 330:91.0 334:28.0 338:31.0 374:28.0 403:27.0 417:28.0 426:36.0 440:51.0 451:32.0 457:33.0 469:34.0				5342	12323	3670	15422	11933	8849	14360	10533	8588	12331	8967	10374	14588	11767	16258	6264	6678	3710	4451	9945	9898	8935	4665	8532	161170	5121	8269	12059	21131	9977	11533	13138	8193	8933	8527	15010	10350	9118	29137	6462	8211	6724
380643	254516	110	380643	85:189.0 90:134.0 110:1777.0 114:113.0 170:55.0 184:247.0 222:94.0 225:590.0 228:221.0 229:82.0 240:95.0 241:64.0 247:29.0 282:62.0 341:93.0 349:24.0 395:39.0				9439	25694	2722	11444	8552	10683	11938	14487	21932	10604	2807	3307	11089	4779	1371	2336	4591	3970	7805	37287	3887	9000	6198	6314	29453	13771	4706	13302	51124	9957	3555	13979	8795	12057	13529	3543	3278	14388	22720	5110	3838	3101
380217	484719	304	380217	254:37.0 255:58.0 272:145.0 282:61.0 292:45.0 300:114.0 304:870.0 305:255.0 307:57.0 317:36.0 332:378.0 334:102.0 339:43.0 342:49.0 344:46.0 348:48.0 354:33.0 358:27.0 395:23.0 464:20.0 466:30.0 468:38.0 477:26.0 483:20.0 485:24.0 489:43.0				980	917	1095	1106	1182	672	1352	817	1126	895	650	1733	2728	2006	644	7354	1845	4185	5014	10088	950	607	975	676	78497	945	1035	1251	1433	473	1229	832	855	655	2063	4180	3618	2064	6920	1089	1603	12085
380130	395559	160	380130	100:16668.0 105:1360.0 117:10203.0 122:75.0 128:815.0 131:1714.0 140:52.0 142:361.0 160:18886.0 162:1247.0 176:2684.0 208:725.0 214:51.0 221:11799.0 223:1832.0 224:338.0 236:95.0 248:83.0 250:282.0 251:288.0 263:1171.0 264:75.0 293:3293.0 295:518.0 296:159.0 304:48.0				23344	18005	22190	24347	28588	20516	44899	28114	20406	23414	18894	17812	15688	12077	10858	15633	29902	13344	13743	6933	12675	16193	14907	20428	17475	18326	14614	19881	26678	12962	28766	25727	5150	6077	15958	14821	18120	20794	17590	15525	23262	38584
379876	611361	295	379876	92:169.0 97:141.0 98:256.0 101:558.0 103:716.0 104:333.0 105:121.0 110:85.0 118:184.0 122:129.0 123:130.0 131:182.0 136:152.0 137:393.0 145:322.0 152:464.0 155:136.0 156:167.0 157:83.0 162:101.0 170:78.0 171:574.0 174:321.0 178:298.0 179:159.0 180:203.0 183:240.0 190:99.0 192:33.0 194:517.0 195:128.0 196:41.0 198:42.0 204:591.0 207:390.0 208:158.0 209:175.0 210:107.0 213:114.0 215:36.0 216:74.0 2…				5646	13479	13312	23613	21832	11960	15833	11205	13845	17405	4502	3381	14065	2918	5930	2954	3212	3346	2977	1986	6803	11293	3342	17382	48519	10096	6682	11134	49756	7403	13724	14728	10759	14074	16978	2892	3110	11692	29286	5539	6838	2207
379691	302511	282	379691	91:183.0 97:559.0 99:184.0 114:83.0 117:218.0 147:5091.0 148:295.0 186:72.0 192:178.0 193:250.0 194:144.0 203:136.0 205:284.0 207:126.0 208:134.0 249:731.0 250:218.0 251:42.0 256:78.0 265:648.0 266:156.0 267:199.0 271:48.0 276:14.0 281:1843.0 282:1470.0 284:135.0 322:24.0 345:28.0 351:46.0 362:27.0 364:24.0 369:429.0 370:259.0 371:77.0 393:27.0 427:34.0 439:41.0 441:62.0 464:39.0 471:28.0 485:24.…				3591	10268	7349	8275	10175	6411	10085	6551	8723	8296	4388	2989	6543	3444	10290	6209	3987	5204	6154	4576	5933	5215	4157	7770	16359	9391	6241	10077	21609	6940	6733	14470	7048	6327	8950	5122	3966	6770	24362	4325	7804	5789
379607	653646	308	379607	85:328.0 98:92.0 107:239.0 113:179.0 119:156.0 120:128.0 134:269.0 144:47.0 155:109.0 172:81.0 177:446.0 185:60.0 188:186.0 203:64.0 232:33.0 259:46.0 267:84.0 293:354.0 294:18.0 308:684.0 309:221.0				15228	4266	19290	6273	5232	4019	4875	5927	4944	2830	19561	13014	9616	16053	38630	9814	4130	8756	7841	9637	8605	9905	7354	5855	6169	7657	8191	5168	6364	10180	3406	6846	3099	5423	2879	11347	9413	5081	9401	5827	6148	11678
379374	912658	246	379374	86:449.0 87:891.0 88:318.0 89:7037.0 90:242.0 91:491.0 92:287.0 93:535.0 94:324.0 96:638.0 97:418.0 98:119.0 99:1194.0 100:2084.0 101:1703.0 102:565.0 103:14345.0 104:1610.0 105:1289.0 106:617.0 108:79.0 109:169.0 110:270.0 111:568.0 112:574.0 113:21.0 114:1542.0 115:917.0 116:5962.0 117:9003.0 118:1635.0 121:284.0 122:59.0 123:491.0 125:252.0 126:1641.0 127:854.0 128:2333.0 129:4594.0 130:759.0 …				75379	50128	111485	64300	95167	49093	45243	52482	28795	49556	9990	12174	15921	12867	12040	222043	239584	149881	130890	197265	317058	158177	328877	180267	95561	80120	86739	72971	51602	81400	19132	35123	42594	78593	24277	6896	8300	8573	8655	15616	327618	262303
379339	968140	236	379339	88:123.0 90:101.0 104:158.0 108:111.0 109:91.0 114:103.0 119:127.0 121:135.0 135:225.0 142:143.0 143:119.0 150:69.0 151:132.0 153:61.0 163:107.0 164:63.0 169:258.0 173:101.0 175:551.0 183:111.0 187:73.0 188:728.0 189:501.0 190:181.0 192:400.0 193:166.0 203:134.0 205:152.0 206:141.0 225:116.0 230:160.0 233:71.0 234:40.0 236:982.0 239:39.0 245:219.0 246:32.0 252:50.0 256:47.0 260:65.0 264:46.0 268:…				3832	3276	3112	3165	2775	16018	14937	13522	21863	9504	98167	87710	26699	85241	158005	10851	2570	6663	7382	10510	8264	8097	7111	8817	5078	2538	4204	3184	4050	5095	14811	24395	16863	10529	16885	116606	104539	25025	41952	32895	5184	7598
379194	692379	333	379194	88:86.0 114:115.0 131:692.0 147:2193.0 148:425.0 153:59.0 154:80.0 171:123.0 173:47.0 186:61.0 190:46.0 200:69.0 204:578.0 205:617.0 206:118.0 208:104.0 209:148.0 221:155.0 277:139.0 292:298.0 294:70.0 298:54.0 299:155.0 305:88.0 306:84.0 309:37.0 319:208.0 327:85.0 333:591.0 334:244.0 336:23.0 396:25.0 403:37.0 406:12.0 412:28.0 418:31.0 433:13.0 462:21.0				25219	25705	32029	35310	24235	4704	5616	4218	4902	7054	9373	15108	13784	18647	10184	1743	808	1297	1310	1665	2893	3338	3675	2886	4250	45020	28740	30744	55165	37432	6287	7093	8662	4150	6197	39146	56745	18964	46466	70736	2084	1714
379063	562916	243	379063	85:1143.0 86:979.0 90:181.0 92:132.0 95:882.0 98:362.0 101:1370.0 102:958.0 103:1218.0 106:164.0 107:484.0 110:1002.0 112:963.0 117:1476.0 118:1023.0 119:694.0 124:119.0 126:704.0 127:662.0 128:630.0 129:1713.0 130:502.0 131:1892.0 132:936.0 133:4587.0 134:697.0 135:479.0 142:482.0 143:784.0 144:748.0 147:2103.0 148:929.0 149:1755.0 153:516.0 155:709.0 159:169.0 161:888.0 163:1283.0 164:165.0 166…				10329	5410	4732	2688	3023	9553	6494	9118	10538	8109	30767	22132	41399	37236	42889	18351	15238	10060	10724	17217	30243	31964	23504	15381	3150	5804	14441	6094	3921	17747	7582	3964	15631	8772	12328	69291	30657	45011	24044	81619	6660	13557
378828	804600	186	378828	96:216.0 114:135.0 116:140.0 143:75.0 144:28.0 159:85.0 177:54.0 186:1594.0 188:28.0 202:118.0 230:71.0 260:220.0 261:36.0 315:104.0 326:68.0 329:36.0 334:64.0 335:59.0 349:212.0 350:98.0 366:14.0 428:31.0				11548	8639	11319	5272	3774	9705	4582	13574	11460	5942	15380	8814	3382	15192	9459	1493	4901	2345	3737	3333	12100	12834	28216	4461	7736	7376	3593	4545	6759	13712	5871	13933	18006	13563	4050	10230	12180	5983	8637	6170	4739	4007
378798	666204	233	378798	85:347.0 89:4086.0 101:1296.0 103:20429.0 104:2345.0 107:51.0 117:19575.0 118:2174.0 121:277.0 129:11555.0 131:6861.0 133:10233.0 136:245.0 147:13901.0 149:4911.0 157:4197.0 158:82.0 159:940.0 160:1438.0 169:218.0 178:398.0 183:482.0 187:214.0 189:3830.0 191:3579.0 201:126.0 204:3980.0 205:13740.0 206:2811.0 207:2059.0 217:15226.0 218:1793.0 219:2187.0 230:414.0 233:2604.0 235:86.0 264:90.0 265:2…				116571	30274	49839	24065	20540	8945	3295	7158	4926	3951	5888	7014	4536	6480	3678	2498	3005	5496	4689	2903	14412	12060	5245	14474	6916	48348	115909	45835	31012	204563	3707	5179	16222	12298	6083	6052	9345	5472	6212	7935	2756	3392
378477	550953	184	378477	91:259.0 94:128.0 112:974.0 140:250.0 149:407.0 156:54.0 184:2075.0 193:160.0 207:202.0 230:542.0 232:93.0 256:85.0 260:57.0 273:98.0 274:2157.0 284:34.0 292:32.0 305:183.0 348:52.0				3475	8665	2340	2349	2161	2127	1760	3515	2883	2543	2594	4034	2588	4520	3882	1345	600	1110	1309	1241	855	1947	960	1290	3126	1899	1661	2232	2792	3127	1371	5472	2705	1685	3810	27415	5860	1801	15930	2818	2285	987
378204	527747	142	378204	115:5518.0 137:53.0 142:8340.0 143:3029.0 144:154.0 169:57.0 173:66.0 198:40.0 200:129.0 210:25.0 243:194.0 294:27.0 302:113.0 304:50.0 309:40.0 322:1032.0 323:292.0 331:27.0 335:24.0 338:27.0 344:28.0 346:68.0 397:22.0 405:29.0 436:12.0 477:24.0 500:30.0				74692	33080	45601	21055	17369	39194	83693	42033	46882	75519	63360	48585	68446	109199	83964	185436	199816	78559	107145	199506	63035	34467	54423	6500	6859	36923	72770	96984	10451	80985	42562	18616	285707	105731	67974	101725	523840	68395	177321	56691	78103	239647
378138	492693	245	378138	96:758.0 98:1700.0 99:1689.0 102:689.0 105:542.0 106:74.0 107:1019.0 108:300.0 110:1707.0 114:1628.0 115:1011.0 117:1997.0 119:312.0 121:997.0 123:195.0 126:1536.0 127:971.0 128:437.0 129:1222.0 131:1925.0 132:1340.0 136:86.0 137:138.0 138:464.0 139:7580.0 140:1608.0 146:184.0 149:4078.0 154:1745.0 155:21046.0 156:8846.0 160:336.0 167:293.0 169:559.0 170:529.0 177:101.0 179:89.0 182:486.0 183:229…				13516	48113	16601	51740	46098	87145	91198	72028	120011	55923	49714	49118	121632	61264	53402	12177	13333	12987	13527	12561	54770	45500	52512	45073	98170	51928	21977	56434	120073	18333	76667	83876	79349	71023	73066	54671	65970	44365	56464	74493	17260	12478
378126	518635	227	378126	85:397.0 92:229.0 98:1192.0 100:6587.0 111:316.0 112:3800.0 114:1299.0 116:233.0 118:233.0 126:2247.0 127:1365.0 128:3202.0 129:289.0 130:1748.0 131:1219.0 132:481.0 133:2639.0 139:3289.0 140:1098.0 142:185.0 146:452.0 147:4345.0 151:34.0 153:2110.0 154:7599.0 155:739.0 156:1031.0 157:1914.0 158:602.0 160:171.0 161:63.0 170:319.0 172:1242.0 176:53.0 179:92.0 182:374.0 183:286.0 185:62.0 197:352.0…				1487	12493	1383	8202	2561	28278	16407	11002	35769	6717	22472	123383	17418	77658	9858	31946	7294	9645	5577	34901	7317	6245	3196	1083	10206	10048	10262	2785	10937	1498	9693	5068	35612	65266	13060	231023	297501	41808	11957	142423	1382	58263
378022	210316	229	378022	94:337.0 107:222.0 108:132.0 109:138.0 110:578.0 111:345.0 124:204.0 127:507.0 137:368.0 138:113.0 145:158.0 146:110.0 151:849.0 152:120.0 153:100.0 158:61.0 184:139.0 199:88.0 201:70.0 221:460.0 228:40.0 229:1113.0 230:189.0 231:112.0 244:42.0 248:49.0 275:44.0 276:43.0 283:98.0 323:33.0 360:82.0 380:23.0 395:43.0 402:29.0 418:25.0 438:35.0 458:38.0 468:39.0 470:27.0 474:35.0 484:38.0 492:41.0				5752	15480	5668	1261	1272	9356	9674	11696	10758	982	7272	4395	7637	6485	5352	2177	5056	3465	3575	190	6208	10591	7193	1749	19706	11228	8713	8020	3875	9077	9201	832	9396	9456	7914	4882	7699	9351	5279	4763	4016	1648
377697	269544	219	377697	87:1882.0 95:508.0 100:29670.0 101:4344.0 116:2837.0 125:273.0 129:1676.0 142:336.0 156:207.0 157:188.0 159:103.0 166:79.0 167:87.0 171:149.0 172:173.0 173:323.0 177:7537.0 178:1487.0 179:656.0 180:51.0 193:77.0 195:72.0 201:59.0 203:128.0 204:42.0 213:47.0 219:4304.0 225:67.0 233:36.0 241:56.0 244:35.0 261:51.0 262:118.0 265:89.0 288:63.0 290:30.0 295:66.0 297:41.0 312:30.0 332:38.0 342:37.0 347…				9626	35034	9414	35443	29040	17347	18325	19552	21386	21871	6436	4500	17049	4627	5571	2779	6182	3671	4361	2709	8321	24892	10440	23724	45968	22897	13848	29039	70529	10337	22581	16054	14071	15176	20248	3669	2536	17707	5447	7466	8995	2366
377539	862214	294	377539	87:79.0 94:122.0 99:441.0 114:165.0 115:223.0 124:57.0 129:492.0 138:50.0 139:146.0 140:197.0 147:3287.0 149:198.0 150:496.0 151:234.0 153:82.0 157:142.0 159:269.0 168:87.0 170:81.0 176:799.0 177:111.0 178:565.0 180:73.0 183:159.0 184:137.0 185:208.0 188:52.0 190:90.0 193:215.0 196:78.0 197:65.0 203:89.0 204:1091.0 205:46.0 206:134.0 210:46.0 220:43.0 222:168.0 223:85.0 224:274.0 225:136.0 226:54…				2547	1853	951	1369	748	633	687	1418	1598	1085	3983	4691	7095	4772	3306	252	322	239	223	178	1410	1089	1158	918	2346	1093	1195	914	1837	1940	1103	758	1110	996	1024	3356	347	2635	4160	2526	576	286
377446	1017548	169	377446	85:1223.0 86:763.0 87:856.0 92:292.0 93:839.0 94:356.0 98:478.0 99:1155.0 100:893.0 101:1046.0 103:1223.0 104:397.0 107:485.0 109:455.0 112:415.0 113:1536.0 115:1844.0 116:806.0 119:523.0 120:277.0 121:526.0 123:477.0 124:166.0 125:816.0 126:327.0 127:1125.0 129:3455.0 131:644.0 133:6173.0 134:1236.0 135:1619.0 136:378.0 137:1026.0 138:868.0 139:540.0 140:1833.0 141:1456.0 142:1332.0 143:1335.0 1…				120100	11374	161677	6916	4515	2684	3512	3424	3418	4050	12411	12683	4686	9032	4645	42618	105325	64652	132481	145525	31845	3457	33845	6414	5973	26959	30254	4243	9073	32612	2293	2044	2622	2409	4248	21861	7676	5032	15053	6553	118427	136980
376958	475106	111	376958	86:551.0 105:576.0 109:166.0 111:8986.0 129:1174.0 130:752.0 131:820.0 133:591.0 135:255.0 141:3731.0 142:334.0 149:690.0 157:348.0 159:143.0 162:138.0 163:753.0 173:140.0 174:229.0 185:139.0 189:103.0 196:77.0 207:1788.0 208:306.0 213:37.0 215:198.0 218:130.0 222:269.0 233:102.0 257:39.0 272:49.0 275:422.0 276:203.0 277:124.0 279:70.0 298:67.0 347:43.0 350:37.0 381:22.0 388:41.0 411:44.0 429:63.0				16132	74659	37887	92654	86605	35823	60445	45480	60681	72798	9997	10204	52510	8075	19677	6607	12714	7367	12631	5473	16407	40378	12424	72705	158815	49639	31467	77476	244526	38025	49352	55344	34162	35008	49731	9427	9755	35574	56595	16074	35146	5940
376951	774737	235	376951	86:830.0 87:539.0 88:488.0 92:207.0 94:102.0 95:367.0 96:729.0 98:1067.0 99:2138.0 100:1786.0 101:1012.0 102:209.0 103:557.0 104:136.0 110:387.0 113:8914.0 114:752.0 115:1133.0 116:760.0 117:756.0 118:208.0 120:99.0 124:516.0 125:929.0 126:108.0 127:318.0 128:116.0 129:1242.0 130:2288.0 131:1029.0 136:117.0 140:234.0 141:284.0 142:421.0 143:464.0 144:1101.0 146:386.0 147:5525.0 148:968.0 149:483.…				651	1611	3817	997	2726	3903	2704	14837	12146	22570	22796	19933	8909	11575	33999	59613	5458	82012	46041	51132	5329	3935	6717	5804	2921	6598	1147	8427	3297	3442	3806	1353	4103	4369	3062	8559	10422	5333	6809	11301	3660	20557
376826	490005	292	376826	165:310.0 179:322.0 180:48.0 189:1778.0 191:1101.0 192:259.0 193:378.0 194:142.0 205:5210.0 206:1051.0 207:3389.0 208:508.0 209:213.0 220:4853.0 221:7169.0 222:1803.0 223:587.0 225:74.0 245:700.0 254:138.0 264:69.0 265:71.0 267:279.0 268:190.0 269:107.0 281:295.0 282:73.0 286:92.0 291:489.0 292:7189.0 293:1500.0 294:883.0 295:908.0 296:344.0 300:61.0 309:69.0 319:473.0 320:299.0 325:421.0 339:106…				16923	4468	68664	6956	12157	10169	11603	10208	18392	10291	170645	141133	130460	180456	288829	61186	16708	56676	62578	72930	53273	5533	79894	7494	18500	16861	27168	6064	8706	36405	12901	20863	8174	8185	11980	189412	150292	79445	48201	126508	25660	93971
376628	548241	257	376628	87:1217.0 88:1520.0 90:483.0 95:5033.0 96:1257.0 97:2691.0 98:2109.0 101:2208.0 105:2906.0 107:1097.0 111:1730.0 112:1094.0 114:368.0 115:461.0 116:6131.0 117:62681.0 118:10226.0 119:1492.0 125:721.0 126:908.0 127:505.0 129:34769.0 131:11197.0 132:19932.0 133:650.0 134:1673.0 135:502.0 136:204.0 143:2197.0 145:9369.0 146:1108.0 147:1722.0 154:113.0 155:267.0 157:934.0 158:309.0 159:315.0 185:882.…				36439	172983	57772	134956	112625	93890	119343	118297	123689	103782	27616	21985	86319	23253	34857	14845	39540	20987	30947	18532	40544	114440	42655	104174	241652	95445	73369	102714	279580	62850	118050	114955	82712	97403	105417	24577	14979	96286	89052	43055	59509	12600
372447	604467	223	372447	85:3011.0 87:1598.0 88:530.0 89:4525.0 90:260.0 91:3230.0 92:768.0 93:3325.0 94:442.0 95:2816.0 96:280.0 97:430.0 98:1405.0 103:9855.0 104:2636.0 105:5325.0 106:354.0 107:2472.0 108:343.0 109:2185.0 111:2394.0 112:433.0 117:11008.0 118:1504.0 119:3582.0 120:387.0 121:2206.0 122:251.0 123:1937.0 124:95.0 125:323.0 126:2467.0 127:291.0 129:3028.0 131:2914.0 133:15385.0 134:2478.0 135:5818.0 137:256…				10550	40911	15493	84430	64125	24137	32601	46863	24693	31532	26712	32259	22769	31197	34114	3200	6587	5910	8628	5297	11659	30580	14780	31831	38108	24844	11525	22323	43557	11375	41998	46738	20568	20650	33903	26783	19203	12618	20985	17833	18391	4789
371558	644873	278	371558	85:3612.0 86:870.0 87:2989.0 88:1476.0 89:20555.0 90:1557.0 91:1461.0 92:642.0 93:996.0 94:416.0 95:842.0 96:1719.0 97:1117.0 98:1435.0 99:2502.0 100:5353.0 101:7469.0 102:3721.0 103:79153.0 104:9870.0 105:11717.0 106:1494.0 107:1140.0 108:1076.0 109:1318.0 110:961.0 111:2413.0 112:1313.0 113:2018.0 114:7509.0 115:4722.0 116:4409.0 117:43055.0 118:5671.0 119:6478.0 120:1445.0 121:1015.0 122:197.0…				38548	9318	23863	3939	4133	5669	20277	16098	13302	9140	50968	34489	35025	47354	57554	24368	26869	39237	48458	43120	23969	19958	23324	9941	7663	13223	14881	9746	7631	25907	17662	19728	13953	5993	14808	73103	14246	34348	20164	29626	9022	33991
371546	680823	361	371546	85:28932.0 86:14914.0 87:27482.0 88:21174.0 89:221486.0 90:18670.0 91:26306.0 92:1070.0 93:1723.0 94:2098.0 95:4197.0 96:7059.0 97:12750.0 98:7425.0 99:30846.0 100:42226.0 101:102730.0 102:47834.0 103:421414.0 104:48795.0 105:48308.0 106:6153.0 107:3215.0 108:936.0 109:12471.0 110:9524.0 111:24593.0 112:9014.0 113:22704.0 114:18076.0 115:42070.0 116:44754.0 117:201831.0 118:29570.0 119:35485.0 12…				619	1571	621	2605	2382	798	1118	1310	1007	1232	1560	700	884	895	824	378	733	427	503	528	5144	1448	5881	1150	2305	1034	438	1248	2562	618	1196	805	1753	1578	1072	900	2323	844	5671	1330	584	511
370761	224146	110	370761	85:5235.0 86:4447.0 87:4590.0 88:11461.0 89:3317.0 90:2141.0 91:8589.0 92:2542.0 93:895.0 94:158.0 95:326.0 96:2921.0 97:10710.0 98:8753.0 99:5876.0 100:15803.0 101:12046.0 102:3720.0 103:840.0 104:3230.0 105:1626.0 106:2826.0 107:3196.0 108:44544.0 109:3124.0 110:256088.0 111:9656.0 112:863.0 113:1140.0 114:1614.0 115:158365.0 116:19288.0 117:6936.0 118:15459.0 119:2074.0 120:3437.0 121:6712.0 1…				18068	14314	15620	63758	41310	50602	67837	69279	69942	41983	24602	8848	57687	12549	11144	5374	3135	8966	6749	416	28195	6376	31997	69909	188817	58079	48063	50148	29166	38872	67615	51429	25316	49560	38244	6861	2988	57519	15035	22944	20250	4632
370223	773174	227	370223	85:2111.0 86:1654.0 87:1789.0 88:1245.0 89:2565.0 90:476.0 91:1360.0 92:383.0 93:1514.0 94:800.0 95:1372.0 96:438.0 97:912.0 98:1854.0 99:2007.0 100:4892.0 101:3095.0 102:1048.0 103:5417.0 104:559.0 105:1396.0 106:803.0 107:1281.0 108:663.0 109:8044.0 110:929.0 111:2940.0 112:889.0 113:3439.0 114:1312.0 115:2603.0 116:2148.0 117:2323.0 118:354.0 119:2058.0 120:315.0 121:1052.0 122:272.0 123:773.0…				289826	694326	792039	521604	764831	771761	570739	838379	623796	645989	417823	349192	194692	436659	402265	291355	531241	343898	574791	389414	1077712	905019	1830287	979647	389916	1452672	717855	1970968	603836	501613	962524	656448	929703	1009873	564499	541328	571585	327201	222238	398819	943339	314151
370221	433055	211	370221	87:1242.0 88:1120.0 89:5326.0 90:1284.0 91:4080.0 92:665.0 93:908.0 94:291.0 95:160.0 97:221.0 98:2525.0 102:2211.0 103:8526.0 104:443.0 105:5106.0 106:1805.0 107:4122.0 108:522.0 109:1882.0 113:181.0 114:86.0 115:8969.0 116:7081.0 117:7549.0 118:2138.0 119:6507.0 120:986.0 121:6240.0 122:915.0 123:3891.0 124:312.0 125:535.0 126:106.0 130:4751.0 131:2859.0 132:679.0 133:44063.0 134:6025.0 135:254…				13317	49900	8423	6753	8059	15686	21674	20494	9441	13259	20301	6987	7505	9754	45521	1448	11271	6929	2668	3354	7687	29336	8621	6225	19870	8184	21444	14806	52538	15013	28412	18428	16698	10193	21359	5745	58888	28140	47343	1247	5939	3272
369943	690120	87	369943	85:3955.0 86:1894.0 87:364990.0 88:16973.0 93:1392.0 94:1833.0 95:5570.0 96:9763.0 97:12223.0 98:2168.0 99:426.0 100:53507.0 101:4823.0 107:377.0 108:281.0 110:5913.0 111:3925.0 112:888.0 114:7136.0 124:1370.0 125:1502.0 126:903.0 128:1742.0 138:671.0 139:751.0 142:2009.0 152:494.0 164:261.0 167:429.0 170:660.0 175:79.0 181:114.0 183:212.0 186:153.0 193:353.0 194:305.0 198:121.0 208:316.0 209:106…				19575	50944	15314	39859	33434	31122	36808	36891	41897	33627	16436	7667	29763	9239	13453	18984	15381	15402	17138	18635	19141	33127	20157	26085	88744	25850	20189	31498	97564	24303	34709	37213	23441	27227	31255	12060	5382	26239	63497	12564	21918	19264
369743	641820	179	369743	86:4061.0 87:1214.0 89:19526.0 90:8385.0 91:14102.0 92:2064.0 97:972.0 101:2478.0 102:3529.0 106:1687.0 107:8927.0 109:565.0 115:4988.0 116:5139.0 118:1072.0 120:5762.0 121:3654.0 122:888.0 123:181.0 130:6145.0 133:5314.0 135:7004.0 136:1421.0 139:1517.0 144:1171.0 145:3977.0 146:2058.0 149:12977.0 150:2014.0 151:7616.0 152:1742.0 157:3332.0 160:672.0 161:4211.0 162:2440.0 163:12362.0 164:4276.0 …				4388	4204	3972	4304	3530	3679	3430	2632	3810	1718	5472	5110	4490	6135	7330	5729	3779	4102	6144	6612	3561	4484	2873	4084	4644	2574	2090	3821	8963	2803	2716	5283	1906	1793	3939	9693	6494	2829	9457	2332	2946	6692
369161	338948	139	369161	85:3066.0 87:2259.0 90:2132.0 92:2643.0 93:470.0 94:841.0 95:100.0 96:1316.0 97:7421.0 98:2984.0 105:3425.0 106:9977.0 107:1576.0 108:270.0 109:1227.0 110:1161.0 112:241.0 114:2599.0 117:5175.0 118:1430.0 122:147.0 123:107.0 126:60233.0 127:38284.0 128:1579.0 132:2765.0 133:2286.0 134:1425.0 135:3564.0 136:641.0 137:584.0 138:821.0 139:38872.0 140:13966.0 141:761.0 144:1640.0 154:206.0 158:288.0 …				115314	370353	95837	12672	376039	210414	286785	280499	291459	6111	83076	64263	209395	70112	112608	44245	86097	63744	73737	56737	106179	5426	1757	5307	489522	227274	4441	317583	16135	156504	6753	328369	220705	171041	6305	54317	41117	4284	8804	83213	159661	53622
367427	1029140	243	367427	85:3550.0 87:1782.0 88:133.0 89:715.0 91:533.0 93:956.0 95:1170.0 97:2063.0 98:2662.0 99:2175.0 101:2997.0 102:880.0 103:4861.0 104:475.0 105:235.0 106:277.0 107:222.0 108:216.0 109:1632.0 110:334.0 111:479.0 112:821.0 113:2234.0 114:173.0 115:2368.0 116:714.0 119:844.0 121:681.0 122:214.0 123:915.0 127:372.0 129:49014.0 130:7653.0 131:6616.0 132:883.0 133:7408.0 134:311.0 135:2653.0 136:234.0 13…				10539	34355	3654	34829	32345	10236	11797	15556	5623	11445	7042	5889	2059	12995	9319	9052	7112	4576	5097	4454	14293	10870	12811	9924	7269	4051	5068	14212	8917	4495	8798	7577	7397	6231	5242	9919	20554	4198	11285	3455	12152	7548
366329	824561	494	366329	86:4184.0 88:3846.0 90:288.0 92:834.0 93:2148.0 94:2692.0 95:4906.0 96:7849.0 99:1915.0 102:1118.0 106:575.0 107:1556.0 108:8087.0 109:4159.0 110:2219.0 112:2665.0 113:2496.0 114:4114.0 116:272.0 118:2411.0 119:784.0 120:584.0 121:691.0 122:5387.0 123:1449.0 124:1623.0 125:1558.0 126:1273.0 127:1218.0 128:245.0 130:8269.0 131:2923.0 132:1272.0 133:2796.0 134:1272.0 135:534.0 136:1743.0 137:1061.0…				549	1726	295	1048	938	552	1146	395	856	826	399	231	313	231	147	100	216	121	165	145	819	970	646	836	1428	555	431	1359	2663	455	522	499	599	578	958	181	1786	452	3600	165	409	106
366315	687333	116	366315	85:1119.0 89:3641.0 96:2615.0 98:1055.0 99:758.0 101:4281.0 103:8641.0 104:491.0 108:1865.0 109:1842.0 110:854.0 111:2392.0 112:877.0 113:3047.0 114:8371.0 115:2612.0 116:66418.0 120:553.0 122:512.0 123:199.0 125:494.0 126:1499.0 127:2006.0 128:1562.0 129:9233.0 132:16314.0 133:13019.0 134:2587.0 135:1332.0 136:5879.0 137:369.0 139:313.0 141:4237.0 143:5526.0 144:758.0 147:47156.0 148:8220.0 149:…				16698	34742	10982	29980	23425	18228	21465	23046	21227	19783	21084	19033	17409	18717	27271	6841	14396	9733	9074	11362	10849	22754	12715	14303	35048	26215	16354	52234	68067	19098	23034	18212	13204	16959	15246	29915	26935	13854	29995	12366	14743	13002
366295	1267845	311	366295	86:187.0 89:378.0 91:654.0 92:221.0 93:734.0 95:3871.0 99:961.0 102:356.0 103:8336.0 104:871.0 105:792.0 108:240.0 109:1711.0 111:789.0 113:1074.0 114:214.0 123:536.0 127:1334.0 128:635.0 129:19755.0 130:2327.0 131:1673.0 133:652.0 142:2351.0 143:578.0 144:237.0 145:448.0 150:186.0 151:185.0 152:148.0 153:167.0 154:112.0 155:1644.0 156:287.0 157:2559.0 158:433.0 164:109.0 165:218.0 170:758.0 171:…				1060	7054	2359	5243	7314	9031	6229	11572	6452	12762	470	269	954	1054	437	575	2031	1386	1449	1131	9521	38854	16015	23775	6030	2889	1488	8486	3545	1600	7701	4901	7148	6379	3128	1401	327	1308	9793	339	9520	2850
366123	229517	187	366123	87:393.0 88:769.0 90:290.0 91:810.0 92:6500.0 93:992.0 94:252.0 96:272.0 97:1546.0 104:701.0 110:2216.0 111:622.0 112:1467.0 113:736.0 114:742.0 116:522.0 119:5101.0 120:840.0 122:577.0 123:699.0 140:754.0 141:3459.0 149:280.0 160:788.0 167:5198.0 168:760.0 170:343.0 185:272.0 186:474.0 187:13997.0 188:2066.0 244:46.0 351:27.0 391:44.0 405:36.0 407:29.0 452:22.0 472:21.0				2325	15773	5145	13416	5956	9677	7573	17408	16073	13178	2146	999	1022	827	494	220	1093	664	708	0	3816	5352	5514	8341	4053	6541	1835	6571	4344	840	4321	3123	3752	10667	2882	208	500	1353	7965	687	3010	373
366121	512927	190	366121	85:7872.0 88:3311.0 89:2604.0 90:49389.0 91:7652.0 92:2947.0 100:20211.0 101:9393.0 104:182.0 105:26523.0 106:2499.0 107:1392.0 112:2983.0 116:12825.0 117:3889.0 118:4178.0 129:2060.0 130:21638.0 132:6433.0 134:465.0 143:11571.0 144:21992.0 145:2560.0 146:29758.0 159:3496.0 160:1388.0 161:265.0 162:661.0 163:1694.0 164:713.0 165:1631.0 174:8096.0 175:46204.0 176:6419.0 177:3728.0 186:17717.0 188:…				6535	2470	14135	4835	4536	1248	2019	1756	1881	1543	1757	2810	1113	2885	4968	6959	4060	7081	5682	7697	2488	817	2725	1145	2305	4751	2610	3632	2571	3273	1652	2374	1263	1465	1093	4000	4986	1555	5932	269	4223	6763
366098	439845	216	366098	85:1083.0 86:949.0 91:393.0 98:625.0 99:2550.0 103:527.0 105:267.0 108:223.0 111:316.0 112:186.0 113:299.0 114:823.0 125:167.0 126:220.0 127:325.0 131:1836.0 142:7691.0 146:2431.0 147:17172.0 149:2783.0 159:1236.0 169:257.0 172:1039.0 173:1086.0 174:790.0 216:12493.0 217:2442.0 218:1644.0 219:105.0 221:99.0 222:117.0 231:910.0 232:253.0 233:58.0 237:132.0 243:2145.0 244:249.0 253:172.0 273:56.0 2…				4653	10113	5054	8838	12364	15615	12650	17229	10080	9983	2660	3153	2339	3440	2979	6302	11964	6906	5930	8764	9415	7757	12137	6220	5571	10836	4339	13456	9523	4570	6925	6325	12389	10596	5317	4972	5636	2132	6118	1839	16588	4860
366089	575731	233	366089	85:8137.0 86:26786.0 87:15025.0 88:3526.0 89:8661.0 90:11056.0 91:39498.0 92:5041.0 93:4254.0 98:2435.0 99:7099.0 100:44385.0 101:16502.0 102:7695.0 103:14313.0 104:3528.0 105:7873.0 106:6804.0 107:1475.0 108:464.0 109:8369.0 110:1400.0 111:4890.0 112:7900.0 113:4133.0 114:6659.0 115:5937.0 116:79157.0 117:15969.0 118:7325.0 119:22146.0 120:3085.0 121:3002.0 122:777.0 124:543.0 128:2191.0 129:179…				32507	5002	37716	7046	4588	2773	1386	2480	2414	2516	7198	8157	4884	10268	6138	11818	12384	26780	20183	13040	4798	1940	4773	1417	11084	23728	29974	15897	3692	15060	2475	1594	4789	6780	3423	9499	11214	3064	6174	7324	4691	17300
366085	1104606	472	366085	89:1524.0 90:302.0 91:16848.0 92:2061.0 93:15108.0 94:2550.0 95:20113.0 96:1980.0 97:4941.0 102:470.0 104:106.0 105:24421.0 106:4840.0 107:13633.0 108:2307.0 109:10560.0 111:2097.0 115:1854.0 116:1722.0 117:9018.0 118:2008.0 119:14823.0 120:5363.0 121:15649.0 122:4661.0 123:4937.0 124:438.0 128:216.0 130:1344.0 131:10755.0 132:2673.0 133:9134.0 134:4381.0 135:6034.0 136:1836.0 137:404.0 138:413.0…				11443	39694	5420	43122	39563	7920	4697	9283	6025	6500	2174	1581	2382	2328	2891	284	316	387	269	280	5167	2203	3308	1894	2740	1187	891	850	4555	942	2702	1834	3630	1490	2078	541	273	568	3395	398	753	323
366072	789820	409	366072	92:137.0 103:721.0 104:773.0 106:308.0 107:772.0 109:5906.0 111:4722.0 113:3631.0 114:449.0 115:2057.0 120:81.0 121:1209.0 122:139.0 126:6350.0 127:4493.0 133:19843.0 134:1661.0 135:4324.0 136:157.0 137:2141.0 139:1398.0 140:477.0 141:770.0 142:1934.0 147:50096.0 148:8580.0 149:6302.0 150:1203.0 151:2460.0 152:601.0 153:3125.0 154:891.0 155:4223.0 156:1143.0 157:1451.0 161:575.0 163:216.0 164:60.…				1194	7509	3495	3220	9841	6649	4661	8627	5782	6422	1902	1105	1356	3527	4246	2043	3630	1455	4586	2708	4674	5531	6234	5231	1731	6116	1089	17902	8531	1885	3813	5542	11070	5797	2954	5820	4247	2015	4794	1445	13784	2297
366068	1205421	297	366068	85:5041.0 86:653.0 87:778.0 88:262.0 89:682.0 90:181.0 91:1936.0 93:2837.0 94:2138.0 95:14935.0 96:6803.0 97:5147.0 98:3977.0 99:3233.0 100:1511.0 101:1724.0 102:346.0 103:9374.0 104:799.0 105:838.0 106:515.0 107:1460.0 108:945.0 109:6704.0 110:1909.0 111:2923.0 112:1316.0 113:3244.0 114:964.0 115:1871.0 116:1071.0 117:1676.0 118:321.0 119:465.0 120:245.0 121:1231.0 122:321.0 123:2217.0 124:582.0…				4136	20255	6543	16625	22546	27531	31784	48318	34971	25939	3814	3781	3462	7982	4401	17606	45203	24950	29380	29303	25951	48071	43981	29700	18115	16619	8487	29295	21755	6508	28151	29719	31918	33338	28033	11591	5275	9515	12554	4152	115011	28644
365984	427365	156	365984	87:2835.0 89:34654.0 90:2754.0 97:2196.0 105:437.0 109:288.0 111:1865.0 112:1442.0 113:2083.0 115:5750.0 123:508.0 124:406.0 125:903.0 126:949.0 129:3429.0 138:330.0 139:526.0 140:13361.0 141:5470.0 142:4923.0 152:429.0 153:195.0 156:56361.0 157:8761.0 158:2845.0 159:1794.0 160:364.0 169:557.0 170:751.0 172:17627.0 173:2399.0 180:325.0 182:450.0 194:490.0 195:127.0 196:456.0 198:224.0 199:87.0 20…				9156	10590	14619	10616	12646	10706	10079	9543	6460	8938	6849	8948	6226	10163	13785	30409	21702	15074	17228	25812	15628	6577	12341	7102	7293	4329	6783	12606	10359	6380	4302	6393	8407	10074	4750	13479	8601	4914	10968	7127	25225	36288
365960	966815	257	365960	85:1834.0 86:523.0 89:16407.0 90:1535.0 91:5951.0 92:1591.0 93:2003.0 94:1169.0 95:1950.0 96:5147.0 97:7355.0 98:1911.0 99:13361.0 100:3158.0 101:6454.0 102:1847.0 103:4379.0 106:896.0 107:1930.0 108:1367.0 109:4668.0 110:4608.0 111:2531.0 112:2038.0 113:8697.0 114:805.0 115:8491.0 116:4367.0 117:7968.0 118:392.0 119:3217.0 120:1538.0 121:3334.0 122:884.0 123:4394.0 124:2715.0 125:2897.0 126:4709…				3603	7523	11359	33525	4536	2099	8702	3445	1603	5864	6287	7875	1323	11805	18279	15360	8773	9042	9005	16412	7354	1610	10797	3143	2691	2764	1650	2532	78931	1762	5336	4963	1321	1756	9824	19253	21229	1243	17217	1610	9295	15467
365939	868598	290	365939	89:1546.0 90:179.0 97:302.0 100:190.0 101:358.0 103:4170.0 104:182.0 105:385.0 106:142.0 110:211.0 113:366.0 114:73.0 115:410.0 119:204.0 126:467.0 127:226.0 128:123.0 129:1887.0 133:2823.0 134:424.0 138:77.0 141:164.0 142:296.0 143:149.0 147:5565.0 148:749.0 149:408.0 150:154.0 156:444.0 157:425.0 163:151.0 166:92.0 172:265.0 173:83.0 182:51.0 186:300.0 187:36.0 189:683.0 190:430.0 191:1231.0 19…				664	1531	2236	1030	1486	621	893	766	1057	579	2925	2075	1958	2880	3695	2066	991	1261	729	2014	3195	643	3557	1290	2232	854	474	1021	2195	645	889	1215	869	670	1213	4118	3498	1752	4589	2739	1626	2195
365933	926229	311	365933	85:3619.0 86:938.0 87:511.0 88:1415.0 90:83.0 91:462.0 93:2366.0 94:2221.0 95:7989.0 96:2054.0 97:687.0 98:2119.0 99:1762.0 100:2582.0 101:557.0 103:9274.0 104:684.0 105:1060.0 106:470.0 107:1233.0 108:367.0 109:1214.0 110:917.0 111:1050.0 112:681.0 113:1935.0 114:767.0 115:1248.0 116:30815.0 118:1361.0 119:989.0 121:1026.0 122:333.0 123:1227.0 124:350.0 125:384.0 126:48.0 127:1554.0 128:1588.0 1…				1444	16921	535	40770	9031	5326	6100	13455	1330	2112	1510	1153	872	846	5024	1670	7661	1315	725	2302	1482	9602	5219	22616	2625	1196	2090	2523	36881	1748	11312	7004	9253	12151	5783	2386	1177	5392	26432	2054	3483	1431
365813	1177354	313	365813	85:16228.0 86:1692.0 87:3698.0 88:282.0 91:10060.0 92:569.0 93:1623.0 94:574.0 95:5783.0 96:6213.0 97:27193.0 98:7607.0 99:4629.0 100:1829.0 101:6847.0 102:1136.0 103:40758.0 104:4327.0 109:3098.0 110:3944.0 111:11882.0 112:3766.0 115:6060.0 116:9363.0 117:931.0 118:489.0 121:914.0 122:261.0 123:641.0 124:431.0 125:3579.0 126:2059.0 127:790.0 128:1903.0 129:31083.0 130:5941.0 131:1737.0 132:694.0…				1899	8834	2935	10374	11695	8267	6708	13639	5109	8416	3111	1198	1022	2479	3693	348	907	526	392	290	1823	3414	1614	2557	5603	10331	4117	16479	26650	2322	7252	5080	9967	5304	3732	10224	1744	2847	14643	849	1151	389
365773	378687	252	365773	89:7214.0 90:4505.0 91:14891.0 92:1664.0 98:21047.0 100:5752.0 102:2600.0 103:10522.0 105:12460.0 106:3163.0 107:11690.0 109:6301.0 114:13290.0 115:15161.0 116:3190.0 117:7677.0 118:1873.0 119:15681.0 120:2742.0 121:27077.0 122:3266.0 123:5875.0 124:581.0 125:606.0 131:8210.0 132:3636.0 133:57935.0 134:9197.0 135:71217.0 136:9664.0 137:22644.0 138:2248.0 139:1542.0 146:503.0 147:40597.0 148:7069.…				2691	6826	7254	8640	10265	2763	3517	3043	2504	4032	3087	3563	2061	6249	8320	2727	2396	1496	1944	3371	3504	5218	3886	3742	2699	6365	2866	6099	4445	1725	2848	1819	3103	2225	1720	12790	25465	1439	5447	2301	4789	2786
365760	752214	96	365760	87:24105.0 88:11842.0 89:6777.0 91:266138.0 92:24164.0 93:22129.0 94:9799.0 95:163414.0 96:223596.0 97:142970.0 99:34582.0 101:76196.0 102:6489.0 103:84916.0 104:25281.0 105:5504.0 106:1188.0 107:3292.0 108:2043.0 109:81319.0 110:73185.0 112:4416.0 113:22689.0 114:1294.0 115:4839.0 116:3274.0 121:1428.0 122:2221.0 123:43759.0 124:33614.0 125:18024.0 127:14616.0 129:104080.0 130:11957.0 136:1981.0…				2469	5858	2350	16275	82858	6193	5097	5734	5930	6316	44475	28976	5871	30950	50278	2470	1955	916	1776	2822	3129	4250	2587	4471	15653	2547	3477	3210	11516	3353	6538	7796	4592	4363	4894	20943	26366	4632	32979	3352	15627	1063
365744	1114665	470	365744	85:3795.0 86:289.0 88:709.0 89:4684.0 90:216.0 91:56182.0 92:8677.0 93:47973.0 94:8735.0 95:58077.0 96:4844.0 97:7988.0 99:1489.0 101:4912.0 103:6278.0 104:2935.0 105:64856.0 106:10131.0 107:40122.0 108:10219.0 109:35749.0 110:3429.0 111:5171.0 113:1603.0 115:11798.0 116:4697.0 117:24232.0 118:7176.0 119:44279.0 120:14586.0 121:43829.0 122:13406.0 123:14441.0 124:1625.0 125:1101.0 126:817.0 127:3…				445	1940	135	2703	1775	1753	1355	1362	1524	1525	1543	1031	690	493	1739	105	546	322	219	210	538	502	107	517	1657	482	593	434	1276	258	942	398	1439	478	709	322	274	705	4813	275	297	474
365741	1122633	486	365741	85:23945.0 86:1443.0 88:1647.0 89:5983.0 91:57825.0 92:7976.0 93:44183.0 94:5396.0 95:70513.0 96:15837.0 97:46526.0 98:11473.0 99:7395.0 101:7472.0 102:2501.0 103:9815.0 104:2172.0 105:59998.0 106:9728.0 107:45321.0 108:8208.0 109:30354.0 110:8145.0 111:22798.0 112:4627.0 113:4238.0 114:700.0 115:10630.0 116:5618.0 117:26003.0 118:6956.0 119:46349.0 120:11946.0 121:27193.0 122:10855.0 123:21565.0…				7513	29165	2987	37272	29401	3199	2112	3954	3257	3375	749	568	824	893	1165	100	257	173	212	149	2091	626	1383	416	2437	838	626	890	2590	540	1507	1341	772	555	1339	266	155	664	4160	235	398	157
365738	651607	284	365738	86:12653.0 87:2772.0 88:426.0 89:4572.0 93:1002.0 94:12539.0 95:4334.0 96:1072.0 97:3099.0 98:1910.0 99:4575.0 100:5508.0 101:9521.0 102:5637.0 103:22268.0 105:1448.0 106:2357.0 107:1728.0 108:673.0 109:1778.0 110:1837.0 111:2593.0 112:1141.0 113:4489.0 117:18264.0 118:2508.0 121:599.0 122:2066.0 124:12066.0 125:2014.0 126:973.0 127:1930.0 128:3985.0 129:36246.0 130:4670.0 131:16617.0 132:2020.0 …				8673	3543	5867	5586	3895	5510	1667	2744	6802	2311	3704	4003	3683	4862	2805	2867	5033	3143	3628	4860	4077	8756	6961	3390	2617	6993	7736	5936	3490	5702	1718	1927	3763	5553	5035	6953	7877	3414	5298	5328	4294	4006
365726	707528	313	365726	85:91860.0 86:5319.0 87:23610.0 88:9939.0 89:137044.0 90:13888.0 91:85472.0 92:7172.0 95:27059.0 97:225920.0 98:23171.0 99:42926.0 100:4175.0 101:69799.0 102:6820.0 103:218425.0 104:21570.0 105:12564.0 109:12356.0 111:110968.0 112:11788.0 113:18516.0 114:2223.0 115:38154.0 116:7409.0 125:42847.0 126:5636.0 127:9393.0 139:11145.0 144:3537.0 153:5835.0 154:1293.0 157:2748.0 163:593.0 167:2424.0 169…				1908	5544	9058	7133	8459	6236	5351	3489	5143	5915	38976	28192	4352	30881	46088	1199	2696	1648	1423	904	3231	3218	2810	3209	3684	10131	4158	13334	8972	2072	3370	2361	3586	3545	2822	44452	35944	3796	19698	8276	5973	1328
365190	402401	144	365190	86:201.0 93:135.0 99:148.0 100:268.0 101:748.0 114:151.0 125:67.0 130:60.0 133:281.0 140:33.0 144:6434.0 145:777.0 146:241.0 147:2557.0 148:413.0 149:43.0 196:62.0 203:295.0 218:68.0 219:189.0 220:73.0 229:15.0 246:144.0 247:22.0 252:20.0 292:15.0 299:22.0 309:15.0 325:20.0 352:20.0 386:28.0 400:13.0 403:14.0 422:9.0 447:17.0 448:9.0 465:15.0 500:20.0				6111	8827	6256	9818	11054	5889	8663	7660	5307	6738	2438	5719	3534	5881	2297	16433	28989	10146	16074	30490	6778	7545	5522	2424	5751	8487	5491	21583	22389	2412	4222	3493	10157	7628	5440	9057	14186	2629	9178	2981	30619	32959
362285	913890	437	362285	85:27074.0 86:4318.0 87:9843.0 93:6129.0 95:5426.0 96:4206.0 97:6915.0 98:4134.0 99:12656.0 105:12967.0 106:1431.0 107:1843.0 109:57934.0 111:25091.0 112:2830.0 115:9066.0 117:55394.0 118:5608.0 119:13853.0 120:1541.0 121:837.0 125:6743.0 131:70895.0 132:12120.0 133:134733.0 134:17394.0 135:19702.0 137:823.0 139:26829.0 141:10415.0 143:47955.0 144:10112.0 147:350898.0 148:100583.0 149:101134.0 15…				1727	3406	850	11183	5418	1265	3729	6661	8998	3321	386	1281	1888	931	327	790	789	876	1427	845	1353	2016	1238	1224	15900	2330	4687	9888	7191	2290	7133	10271	3364	2545	2468	227	1510	1954	6734	625	2137	1514
360155	887974	387	360155	85:26705.0 86:2946.0 87:345345.0 88:28070.0 89:29304.0 90:2228.0 91:2502.0 93:5497.0 94:1942.0 95:14205.0 96:4350.0 97:39694.0 98:15796.0 99:7232.0 100:8837.0 101:54301.0 102:8054.0 103:61210.0 104:6469.0 105:8450.0 106:1732.0 107:4632.0 108:1313.0 109:6207.0 110:2947.0 111:15664.0 112:2674.0 113:6279.0 114:7407.0 115:16075.0 116:11340.0 117:15286.0 118:1732.0 119:5829.0 120:433.0 121:5289.0 122:…				5778	151579	8939	106815	131086	633828	555135	444328	482798	465738	25732	16398	71589	17328	10342	3138	21972	6444	6333	2975	14688	54005	15855	56646	60661	35513	6462	39398	49003	4482	679589	1027807	1000936	247657	665526	16060	24154	208010	122125	46226	66204	1950
360146	343651	174	360146	85:22471.0 86:109112.0 87:46075.0 88:23543.0 89:90538.0 90:9418.0 91:14177.0 94:1173.0 95:2006.0 97:1720.0 98:2413.0 99:10301.0 100:99190.0 101:100219.0 102:26686.0 103:413033.0 104:45907.0 105:49841.0 106:5597.0 109:5163.0 111:2074.0 112:670.0 113:13974.0 114:13139.0 115:66284.0 116:40860.0 117:473575.0 118:50844.0 119:54273.0 120:6935.0 124:893.0 125:745.0 127:737.0 128:3219.0 129:69306.0 130:2…				363252	652953	1721051	956580	1017880	916300	696230	1141718	1620802	1111507	291623	277287	369396	296907	253189	574524	288407	616021	525711	465107	281711	415525	353417	429781	272794	914606	234054	1006635	490880	249741	909366	1659536	1300499	1279933	1176261	553252	850944	832678	708611	860473	430721	827737
360125	1131352	145	360125	85:3661.0 86:397.0 87:185.0 93:422.0 94:51.0 95:2946.0 96:58.0 97:2154.0 98:2162.0 99:1417.0 100:36.0 101:918.0 103:3253.0 107:80.0 109:1292.0 111:898.0 112:444.0 113:430.0 114:126.0 115:229.0 116:403.0 117:2337.0 118:85.0 119:113.0 121:68.0 123:587.0 124:168.0 125:256.0 127:259.0 129:16891.0 130:3544.0 131:4540.0 132:483.0 139:130.0 143:323.0 144:24.0 145:11580.0 146:1421.0 168:27.0 171:376.0 17…				15566	252374	2311	103714	237021	17073	101714	210477	4295	95118	15227	6433	4575	9785	17327	1450	12221	2118	1025	17002	11938	147624	11798	66786	5489	3930	27254	18566	1013205	16145	45331	19953	25764	36296	51605	15094	6267	64556	308679	6698	17002	1828
358192	299310	151	358192	85:839.0 92:368.0 93:424.0 94:1068.0 98:1125.0 101:205.0 106:386.0 108:376.0 121:1505.0 123:85.0 124:354.0 126:922.0 127:1493.0 132:346.0 135:317.0 136:432.0 139:998.0 140:434.0 150:108.0 151:13450.0 152:1753.0 153:268.0 165:712.0 166:1890.0 167:255.0 168:372.0 180:52.0 196:68.0 199:182.0 210:540.0 211:100.0 212:47.0 216:176.0 224:356.0 341:58.0 372:22.0 377:22.0 386:23.0 387:32.0 388:24.0 390:34…				4401	29165	11778	24958	21739	22457	24022	21615	18434	23640	8076	6165	13663	8042	3576	5901	9805	6892	8158	9116	10729	22149	12235	18410	35704	8622	7637	22526	50646	10597	14887	21757	17191	18698	18462	6024	3329	14862	14475	6718	16839	5657
357025	865143	192	357025	86:1742.0 88:515.0 89:720.0 91:6471.0 92:1065.0 93:403.0 94:304.0 96:467.0 98:509.0 99:288.0 100:3981.0 101:2345.0 102:1105.0 103:984.0 105:312.0 107:354.0 108:128.0 110:140.0 114:189.0 115:565.0 116:786.0 117:1603.0 118:781.0 119:685.0 120:2590.0 121:625.0 123:144.0 124:63.0 125:341.0 126:359.0 127:418.0 128:724.0 129:2158.0 130:1345.0 131:1450.0 132:625.0 133:1529.0 135:637.0 139:74.0 142:468.0…				2689	4414	1610	4827	5711	5446	3844	3557	3662	3098	1647	1649	2761	1706	2088	3891	2540	2814	2852	3590	1622	3314	3217	2626	6055	4872	2228	5107	7227	1943	2861	3745	4536	3918	3927	2508	2756	2169	10185	1719	2300	6116
357004	352078	87	357004	86:250.0 87:20381.0 88:850.0 96:1785.0 97:2407.0 98:912.0 105:740.0 110:881.0 112:1065.0 114:199.0 127:1284.0 128:5123.0 129:438.0 131:1005.0 134:439.0 140:475.0 142:350.0 143:705.0 152:167.0 154:154.0 155:1159.0 156:4155.0 158:436.0 161:110.0 164:141.0 172:475.0 173:4043.0 174:448.0 184:117.0 198:59.0 229:61.0 249:63.0 254:146.0 264:51.0 279:26.0 286:72.0 287:46.0 298:71.0 305:51.0 306:38.0 348:…				72306	258748	49701	219273	162384	144045	236464	156400	214469	198430	22019	26868	140321	31308	233841	15025	46540	27367	36852	164545	80434	171811	50388	48237	429099	141200	103723	161511	549774	81748	183746	176566	105721	120201	142331	32948	18171	134689	154265	26640	68059	25454
356984	312674	261	356984	86:2390.0 87:218.0 88:443.0 90:69.0 96:176.0 99:845.0 100:6622.0 101:827.0 102:391.0 103:494.0 110:1799.0 114:610.0 116:996.0 119:635.0 121:570.0 123:106.0 128:573.0 130:681.0 131:748.0 133:3114.0 134:856.0 135:379.0 142:158.0 144:15241.0 145:2502.0 146:1091.0 147:10924.0 148:1478.0 149:1055.0 150:137.0 151:497.0 152:107.0 156:176.0 158:163.0 160:547.0 161:157.0 162:87.0 163:92.0 164:153.0 166:12…				6217	20656	3762	14450	15683	10689	14594	12172	18182	13193	3807	2888	6767	2901	1879	1471	5362	2392	3432	1739	4872	14002	6500	8713	16162	11317	8526	19206	19827	5962	13767	9926	12379	11145	13394	2129	1938	14374	4402	3610	7547	1789
356941	343519	174	356941	85:2148.0 86:14705.0 87:983.0 88:1082.0 90:270.0 91:276.0 97:246.0 98:717.0 100:15183.0 101:3073.0 105:1231.0 109:934.0 113:214.0 114:1772.0 116:3005.0 117:23514.0 118:1247.0 119:2059.0 120:507.0 124:60.0 129:8268.0 130:2736.0 131:8240.0 132:6601.0 133:10428.0 135:1205.0 143:1044.0 144:516.0 145:2213.0 146:712.0 154:101.0 157:521.0 173:839.0 174:33984.0 175:6780.0 176:2036.0 180:145.0 181:514.0 1…				363252	652953	1721051	956580	1017880	815160	807421	1025502	1334473	1111507	261864	277287	331911	346551	253189	574524	288407	616021	588542	465107	281711	415525	353417	429781	272794	816400	260088	1147467	490880	224833	1081116	1396332	1510008	1131272	1352561	632799	850944	955158	708611	860473	430721	827737
356405	407605	201	356405	85:1081.0 91:621.0 95:1316.0 97:122.0 99:303.0 101:237.0 102:316.0 103:1737.0 104:264.0 111:2791.0 112:274.0 113:253.0 115:1002.0 116:116.0 117:1652.0 118:160.0 119:297.0 123:75.0 127:85.0 129:441.0 130:573.0 131:853.0 132:233.0 133:1594.0 134:180.0 135:139.0 142:34.0 143:408.0 144:57.0 145:6064.0 146:800.0 147:6338.0 148:873.0 149:1534.0 150:230.0 157:196.0 159:34.0 161:62.0 169:155.0 170:30.0 1…				15204	49016	12441	48069	42348	27062	37884	31645	34401	34178	9437	9868	27138	7833	7314	8958	13299	9986	11222	10539	13432	32757	9922	30696	95807	29570	21884	35461	112102	18410	37775	37675	23916	25186	35701	8445	9305	31147	43407	11676	18925	13417
355696	650517	204	355696	85:3567.0 86:12966.0 87:1817.0 88:5722.0 89:4628.0 94:641.0 95:572.0 96:1488.0 97:361.0 98:2950.0 99:4287.0 100:27457.0 101:12891.0 102:10286.0 103:4599.0 104:310.0 105:581.0 108:670.0 109:648.0 112:362.0 113:1999.0 114:9603.0 115:5217.0 116:37112.0 117:5758.0 118:3450.0 119:1228.0 120:407.0 123:1323.0 124:396.0 125:678.0 127:956.0 128:2746.0 129:5683.0 130:4711.0 131:3849.0 132:9475.0 133:7147.0…				12281	61910	52244	99198	58817	22361	37873	26626	27592	41323	91831	28060	39962	40824	52445	27401	18548	13932	13046	17681	443122	13501	420063	28695	81360	45472	22208	61477	52107	14435	35932	42983	56606	129808	20656	100080	83945	61887	174411	64300	22586	27273
355637	800280	231	355637	85:1298.0 88:373.0 89:1807.0 90:524.0 94:380.0 97:176.0 98:6862.0 99:1522.0 100:3525.0 101:2145.0 103:9840.0 105:470.0 108:131.0 110:656.0 112:1457.0 113:404.0 114:1388.0 115:829.0 117:10073.0 118:356.0 119:482.0 120:382.0 121:436.0 125:906.0 127:6419.0 128:2706.0 129:3859.0 130:366.0 131:3054.0 132:8700.0 133:4905.0 134:1100.0 135:494.0 139:261.0 140:3344.0 141:7244.0 143:2132.0 144:2722.0 145:8…				1228	2861	2799	2258	2540	3520	1881	3295	1471	3360	1119	2120	2296	1902	2140	4474	4269	3613	3135	4182	2553	1465	3098	2575	3388	2113	945	2031	3627	2650	1804	2133	4536	4440	3594	2318	944	3440	5055	2107	4253	4684
351625	799699	211	351625	85:4131.0 87:3063.0 89:3472.0 94:788.0 97:2875.0 98:241.0 99:1683.0 101:4883.0 102:928.0 105:1922.0 109:1296.0 111:1805.0 113:3418.0 115:2908.0 116:3339.0 117:7694.0 119:3387.0 121:1815.0 122:564.0 123:3148.0 125:1006.0 126:866.0 128:1521.0 129:13084.0 130:3884.0 131:7054.0 132:1673.0 133:26121.0 135:6616.0 136:704.0 137:1568.0 138:486.0 139:880.0 140:1141.0 141:1971.0 142:2868.0 143:13713.0 144:…				6964	4865	7340	6609	4863	4937	41472	3996	5546	36740	9474	6889	11180	6607	8548	2014	5134	7697	5068	3668	7732	8563	8621	5063	7777	5087	5950	4639	8054	10673	3076	3659	12512	7110	5849	8624	6899	9566	5689	7452	3096	3130
351624	1067896	169	351624	85:2501.0 86:1739.0 87:204.0 88:302.0 90:1728.0 91:1196.0 94:353.0 95:1219.0 97:1653.0 98:922.0 99:2531.0 101:2670.0 102:608.0 103:1506.0 106:196.0 107:581.0 109:53.0 112:248.0 113:1040.0 114:348.0 115:2107.0 116:468.0 117:1520.0 119:820.0 121:1693.0 123:645.0 124:274.0 125:737.0 126:398.0 127:1079.0 128:367.0 129:5038.0 131:1566.0 132:493.0 133:5401.0 134:898.0 135:2772.0 136:793.0 137:1607.0 13…				3943	5540	11316	6349	5025	2485	2495	7660	4197	5753	5565	4882	3563	4481	6748	3794	2839	3250	2877	9577	1552	5010	6376	9095	12913	3836	6410	4752	11048	5052	2547	9630	3815	2215	4711	5568	2622	5838	8749	9811	2576	5733
351289	1003356	105	351289	85:1477.0 88:111.0 90:262.0 91:31059.0 92:9842.0 93:14488.0 94:3325.0 95:15028.0 96:2073.0 97:4671.0 98:291.0 99:641.0 101:292.0 102:231.0 103:3479.0 104:2604.0 105:29770.0 106:12146.0 107:11789.0 108:3893.0 109:7403.0 110:1275.0 111:3533.0 112:441.0 113:470.0 114:178.0 115:4774.0 116:2047.0 117:11714.0 118:5382.0 119:9230.0 120:5126.0 121:4550.0 122:2072.0 123:3807.0 124:494.0 125:1181.0 127:134…				1238	16849	1493	13568	9548	14321	11716	17488	9173	10845	4329	3690	5164	6258	3612	2614	5540	2579	2569	2044	7048	9074	6552	5577	17138	8357	3695	10985	20819	3750	9472	9377	6374	4549	8004	3956	3034	5707	30014	4332	7680	2655
351271	686323	156	351271	86:579.0 92:202.0 98:146.0 107:461.0 112:143.0 120:68.0 123:118.0 125:218.0 126:92.0 133:551.0 140:617.0 141:736.0 147:1629.0 148:295.0 154:257.0 156:17234.0 157:2513.0 170:96.0 174:1765.0 175:169.0 177:119.0 188:110.0 207:696.0 208:405.0 209:268.0 212:81.0 221:2807.0 222:699.0 223:635.0 224:70.0 242:159.0 249:94.0 251:49.0 252:78.0 253:55.0 266:26.0 267:49.0 281:162.0 282:169.0 285:72.0 295:397.…				21841	29906	28389	34323	33176	44176	24921	48825	25991	36242	29769	27518	16665	35539	35668	85076	76772	48771	45196	62468	28903	36438	30177	25509	24867	41910	30798	55261	19405	15815	23975	20521	34088	38817	20341	33159	52332	10606	12572	17852	89371	84630
351222	250484	245	351222	85:8116.0 92:1253.0 94:509.0 96:318.0 97:548.0 98:1550.0 99:11644.0 103:2632.0 105:1536.0 106:345.0 107:7115.0 108:1443.0 109:249.0 110:564.0 111:2036.0 112:394.0 113:3835.0 115:43380.0 116:17673.0 117:4269.0 124:105.0 125:695.0 126:917.0 127:7145.0 128:2134.0 129:1818.0 132:3958.0 138:126.0 139:3480.0 140:821.0 141:3018.0 142:1238.0 143:2019.0 144:1875.0 145:786.0 151:395.0 152:254.0 153:172.0 1…				3470	15379	2648	10609	9331	6351	19643	10472	11873	7012	4425	2114	7147	3186	5306	6241	3318	5612	5314	6439	2476	12292	3179	8277	20822	8065	6190	9414	37900	4760	18775	8674	6878	8555	9193	2509	1250	5646	5503	3739	4876	3875
350900	376199	260	350900	85:2495.0 89:489.0 98:398.0 107:226.0 113:1109.0 114:1135.0 122:243.0 127:551.0 131:5646.0 132:1082.0 147:28272.0 148:4445.0 149:3832.0 162:82.0 166:102.0 169:516.0 170:232.0 172:6061.0 173:1132.0 182:188.0 186:1256.0 187:116.0 188:232.0 200:580.0 204:96.0 221:798.0 222:143.0 239:153.0 246:93.0 254:428.0 260:8675.0 261:2720.0 262:1253.0 263:285.0 269:280.0 286:225.0 288:3224.0 289:950.0 290:423.0…				2557	7003	5396	8282	8524	8643	7711	10253	7242	9001	1552	2084	1300	2740	2018	3297	5147	5002	5023	4451	3981	4656	4835	4486	3216	6769	2871	8372	5437	2092	5821	4066	6845	6536	3987	2779	2997	1421	4440	1979	12678	4943
350887	639388	225	350887	85:262.0 89:1200.0 91:2227.0 95:1362.0 97:212.0 99:849.0 103:8712.0 105:627.0 107:619.0 108:779.0 109:621.0 115:726.0 122:274.0 123:122.0 124:578.0 125:544.0 133:1107.0 147:5868.0 161:172.0 177:109.0 179:107.0 182:243.0 206:201.0 207:1407.0 208:223.0 210:298.0 216:118.0 217:2044.0 222:157.0 223:122.0 225:18868.0 226:3549.0 227:611.0 228:186.0 229:250.0 235:178.0 236:68.0 249:60.0 264:85.0 273:646…				7503	4800	6362	4285	5329	11410	7460	7569	4353	3438	3567	3746	3608	4071	1785	20367	38398	18593	19960	38187	5543	7554	8124	5052	4824	12805	9755	12068	4739	3022	5583	2839	9579	11417	4777	4475	7823	2371	6380	2432	42481	13537
350851	221136	89	350851	85:2113.0 88:2201.0 89:326005.0 90:26398.0 91:13081.0 92:379.0 93:1350.0 96:1315.0 97:834.0 98:6782.0 99:4705.0 100:2339.0 103:2301.0 104:737.0 105:423.0 108:325.0 109:456.0 110:547.0 112:1018.0 113:354.0 114:16931.0 115:2830.0 116:1785.0 119:345.0 127:1482.0 128:7751.0 129:1276.0 131:5300.0 132:1014.0 134:354.0 143:1182.0 146:450.0 156:617.0 158:58186.0 159:6035.0 160:2192.0 168:98.0 173:9953.0 …				80072	176851	296631	118038	128029	265990	201202	329695	161456	131771	53601	21351	247614	69901	339609	69823	120936	84506	78275	76742	668130	214822	504365	965752	71663	236316	124479	254404	167377	77791	171895	106737	171654	155762	97713	284609	294690	29677	32606	336310	128240	63617
350849	584317	280	350849	100:966.0 102:238.0 103:593.0 104:232.0 109:583.0 111:957.0 114:874.0 115:1395.0 116:1291.0 117:11102.0 118:1495.0 119:1181.0 120:192.0 121:1025.0 122:241.0 128:1017.0 130:2312.0 131:1252.0 132:742.0 133:2866.0 134:558.0 135:1047.0 136:301.0 137:535.0 141:360.0 142:1562.0 144:11645.0 145:2037.0 146:2008.0 147:5656.0 148:856.0 149:1139.0 152:155.0 156:1056.0 158:1408.0 159:829.0 160:346.0 165:120.…				10011	3323	6576	29937	23445	71197	12856	48594	40570	24683	2443	1751	1006	665	1135	6154	8496	3715	3198	4690	2760	1985	1981	2039	1912	39210	6116	20021	7227	2918	17470	33563	46933	36102	37938	1810	1679	1120	5372	1389	9004	4743
350808	1247288	309	350808	87:127.0 90:97.0 91:202.0 94:256.0 95:1324.0 98:257.0 107:189.0 113:358.0 115:157.0 120:87.0 122:96.0 123:368.0 124:125.0 125:129.0 129:4585.0 130:611.0 131:381.0 132:91.0 136:247.0 138:108.0 139:104.0 142:331.0 147:338.0 149:270.0 152:128.0 154:102.0 155:215.0 156:170.0 165:88.0 167:135.0 168:139.0 169:84.0 181:84.0 192:139.0 195:257.0 200:57.0 210:192.0 211:99.0 237:89.0 240:30.0 246:31.0 247:1…				586	2806	659	2905	1637	4999	5179	8181	4401	4852	727	610	808	1342	822	2869	5716	2954	3383	3970	2049	6011	1969	3592	2748	1141	742	3181	4133	580	3502	3884	4704	4711	2807	1325	711	1543	8282	584	12325	4069
350311	362893	198	350311	85:1297.0 89:37686.0 90:2959.0 91:1807.0 92:223.0 93:317.0 94:2446.0 95:1180.0 96:2111.0 97:3420.0 98:2655.0 99:1356.0 102:662.0 108:19455.0 109:5634.0 110:1976.0 111:2068.0 112:5761.0 113:2964.0 114:1017.0 123:315.0 124:1707.0 125:995.0 126:683.0 127:1732.0 128:725.0 129:7579.0 138:3916.0 139:9936.0 140:5946.0 141:3975.0 143:1097.0 152:332.0 153:1172.0 154:5869.0 155:3338.0 156:1631.0 166:279.0 …				2815	5223	2192	4835	3964	3970	4390	3723	3561	3700	1721	4001	4773	3737	2306	1776	2067	1322	1667	1306	2765	4002	1843	2633	8885	4893	2901	3981	11020	2968	3360	4346	4905	2275	2780	1291	4998	3604	11323	1901	3146	2851
348913	908097	204	348913	87:75.0 89:363.0 91:128.0 95:191.0 100:254.0 101:329.0 102:226.0 103:767.0 105:129.0 109:50.0 112:60.0 114:43.0 115:185.0 116:365.0 117:379.0 119:93.0 128:78.0 129:591.0 131:366.0 132:118.0 133:332.0 139:34.0 143:209.0 145:61.0 146:240.0 147:1035.0 148:162.0 149:144.0 157:189.0 159:470.0 160:82.0 161:50.0 163:70.0 166:48.0 169:178.0 172:31.0 185:70.0 187:33.0 188:148.0 189:160.0 197:218.0 198:124…				1580	4771	1744	2443	3181	1654	2521	4244	3278	2709	945	1938	2829	2159	1786	4477	4889	1762	3127	4848	3340	3115	2516	2220	8081	3284	2083	1915	6640	2005	2917	3548	2122	1705	4735	2881	2295	995	6809	2039	6051	6437
347755	304845	85	347755	85:45863.0 91:598.0 92:131.0 97:2280.0 98:8568.0 99:8291.0 100:1256.0 111:775.0 112:4657.0 113:6065.0 114:78.0 124:184.0 125:587.0 126:1698.0 127:2040.0 128:492.0 130:1553.0 140:1339.0 141:2874.0 142:311.0 145:298.0 147:2852.0 148:449.0 149:111.0 152:73.0 165:164.0 168:306.0 170:6379.0 171:932.0 173:121.0 174:102.0 180:538.0 182:293.0 184:475.0 196:109.0 212:124.0 213:430.0 216:317.0 233:69.0 237…				8281	30462	8551	26873	20695	19673	26036	25263	20440	22453	6422	3095	16082	4956	7959	3116	6463	4659	5450	4197	6625	76993	10548	50954	70514	11304	13268	24607	275759	11113	27091	13702	13829	21863	26289	3266	2367	20189	20817	6711	11745	2617
347748	952169	395	347748	91:27139.0 92:6717.0 93:30097.0 94:14007.0 95:24994.0 96:5257.0 99:1249.0 103:34037.0 104:3531.0 105:12372.0 106:5356.0 107:11818.0 108:4703.0 109:7994.0 110:4595.0 117:3986.0 119:7799.0 120:3263.0 121:4906.0 122:3034.0 123:7278.0 124:2578.0 129:69561.0 130:3469.0 131:11172.0 133:8198.0 134:1355.0 135:3203.0 136:3423.0 137:3562.0 138:646.0 140:127.0 144:505.0 147:13678.0 148:3007.0 149:5988.0 150…				826	2420	283	1677	1582	8121	6756	9185	11102	23676	548	522	398	279	555	297	911	511	643	357	556	1923	614	1280	1731	657	617	1708	5694	612	19509	14100	11894	9870	16600	642	518	1063	8786	468	557	382
347735	803707	200	347735	85:9116.0 86:1932.0 87:1373.0 88:1983.0 90:844.0 91:6652.0 92:1123.0 93:5576.0 94:697.0 95:12652.0 96:4845.0 97:12306.0 98:8325.0 99:3216.0 100:4180.0 101:5184.0 102:1081.0 103:2020.0 104:631.0 105:4636.0 106:817.0 107:4408.0 108:2601.0 109:8194.0 110:7894.0 111:6132.0 112:1677.0 113:1200.0 114:518.0 115:4521.0 116:1784.0 117:3895.0 118:1798.0 119:4793.0 120:301.0 121:4102.0 122:773.0 123:4127.0 …				3089	8394	2941	7238	4574	6461	5109	8410	6479	5695	5267	6702	2164	9064	5122	1094	901	1798	1665	1013	8484	5794	9844	6521	7097	2289	1790	5736	4188	2425	6010	5669	6604	4728	3756	4227	20576	4761	8823	3650	2543	708
347728	607683	334	347728	86:8191.0 87:1328.0 88:808.0 94:169.0 97:992.0 98:210.0 100:3295.0 102:765.0 104:1828.0 105:503.0 110:468.0 111:155.0 112:750.0 118:945.0 119:295.0 120:219.0 122:212.0 125:121.0 128:937.0 130:2863.0 131:1182.0 132:578.0 134:668.0 139:132.0 142:424.0 144:287.0 146:418.0 147:1666.0 148:399.0 149:753.0 150:72.0 151:939.0 152:312.0 153:367.0 154:82.0 155:329.0 156:169.0 157:107.0 158:878.0 160:128.0 …				828	1300	2265	885	1175	826	656	556	1502	1380	2742	1981	2504	2484	2107	648	720	1537	1788	809	1332	640	1533	734	2018	1629	746	797	1378	622	998	576	487	783	892	960	4952	1515	6156	2306	784	625
347607	278158	100	347607	85:207.0 86:8187.0 87:282.0 90:451.0 91:305.0 93:7751.0 95:3232.0 98:503.0 99:627.0 100:40245.0 101:4259.0 102:2840.0 113:519.0 114:507.0 115:538.0 117:287.0 120:557.0 122:521.0 123:465.0 124:514.0 130:2081.0 134:280.0 136:374.0 137:324.0 142:570.0 143:336.0 150:808.0 155:444.0 158:408.0 173:427.0 174:19833.0 175:3561.0 176:1811.0 183:188.0 188:321.0 211:300.0 214:103.0 228:145.0 229:230.0 246:27…				241940	886011	283130	429065	424084	532561	440990	763023	436508	209676	158105	111081	190550	192131	175889	109656	139600	93781	111050	141658	338150	491101	401094	261747	338247	785923	282787	937246	392581	292459	374522	450404	348411	612715	256502	166977	70011	156637	43948	198771	140562	89026
347190	1252384	309	347190	88:79.0 90:153.0 96:1399.0 97:947.0 98:792.0 99:461.0 101:465.0 102:210.0 103:1514.0 104:254.0 105:271.0 106:282.0 107:602.0 109:833.0 110:258.0 112:357.0 113:924.0 117:271.0 118:206.0 120:204.0 121:553.0 122:218.0 123:462.0 126:292.0 127:751.0 128:216.0 129:9845.0 130:1287.0 131:546.0 133:583.0 134:273.0 135:676.0 136:357.0 137:374.0 142:919.0 143:470.0 144:246.0 147:702.0 151:230.0 152:268.0 15…				2869	17709	3790	13503	15035	71788	53103	124236	73307	68182	5669	5656	4696	17921	7906	35233	83038	37453	47432	68297	23566	63430	44803	39460	13307	14752	5493	30392	15612	5270	44340	45862	63546	59060	45834	25866	8508	15261	10744	6737	227418	73670
346884	445117	243	346884	85:1287.0 87:554.0 94:341.0 96:246.0 97:440.0 99:969.0 106:157.0 107:128.0 111:247.0 113:415.0 114:804.0 119:489.0 127:989.0 129:889.0 133:2501.0 138:77.0 140:104.0 141:163.0 142:1043.0 144:190.0 153:202.0 155:258.0 156:178.0 167:229.0 168:471.0 169:290.0 170:920.0 171:844.0 174:510.0 190:61.0 213:62.0 214:84.0 241:123.0 243:24239.0 244:5389.0 245:2233.0 246:293.0 258:1598.0 259:399.0 260:77.0 32…				6772	30101	10763	14641	13867	11239	15810	17852	8752	17544	3521	2622	8323	3262	3539	3944	3815	1929	2734	2347	4966	19598	4204	17112	44072	8095	9227	18572	32399	7085	13896	12454	5447	6227	10310	3276	3251	7704	29137	3108	9028	1511
346827	643636	305	346827	87:459.0 98:443.0 101:2102.0 102:992.0 103:5612.0 104:472.0 106:198.0 107:285.0 111:520.0 115:1527.0 116:1329.0 118:394.0 119:1219.0 121:255.0 124:587.0 127:491.0 129:6672.0 132:660.0 133:7295.0 134:1419.0 135:1171.0 140:422.0 141:644.0 142:357.0 143:3830.0 144:936.0 147:26112.0 148:2783.0 149:3073.0 150:204.0 151:613.0 153:1055.0 155:281.0 157:1502.0 159:469.0 163:227.0 164:165.0 166:451.0 169:8…				4912	3041	21457	5821	3940	3385	4562	3713	2167	4327	5874	6964	2968	11221	8809	4400	2452	2666	2618	4658	38220	2098	37057	1759	2461	4017	2590	3745	2397	12153	4130	4386	6221	6764	2345	12786	48436	3389	5036	3935	5003	4583
346668	335445	139	346668	85:6995.0 86:1166.0 90:1111.0 92:1824.0 93:1926.0 97:3590.0 98:2760.0 105:255.0 106:4592.0 107:1234.0 109:1254.0 110:2226.0 111:994.0 112:244.0 113:1167.0 114:1883.0 117:295.0 118:822.0 126:32247.0 127:26011.0 128:550.0 134:722.0 136:541.0 138:1018.0 139:26456.0 140:9975.0 141:707.0 147:1782.0 151:223.0 159:58.0 169:214.0 171:93.0 183:2356.0 184:1609.0 185:194.0 195:499.0 198:168.0 199:108.0 228:…				115314	321832	905	309268	314551	253984	347393	233785	248126	260528	67299	78515	209395	89528	86647	251	105597	54858	59460	38566	8580	5411	1929	5307	604683	273324	136055	384440	16135	127048	254139	260325	184006	202662	276787	65673	50403	4407	10782	71227	1003	17147
346472	429925	185	346472	85:1310.0 86:4536.0 87:743.0 88:1286.0 98:941.0 99:1437.0 100:23302.0 101:3257.0 102:1132.0 106:287.0 111:329.0 113:190.0 115:6138.0 117:588.0 118:322.0 128:16478.0 129:1707.0 131:1606.0 132:210.0 141:120.0 142:734.0 143:20439.0 144:2248.0 145:913.0 149:793.0 154:133.0 155:141.0 156:191.0 157:671.0 160:196.0 169:110.0 174:1065.0 181:75.0 183:372.0 185:14405.0 186:1491.0 187:653.0 189:79.0 198:116…				2427	5024	5167	5756	4377	3069	4038	4977	3201	5084	1347	1948	3048	2169	1965	7894	5226	3399	3045	10921	3879	3593	3499	3056	11428	3190	2843	4196	12453	2650	4176	3708	3097	2883	4864	1170	1942	3405	10931	1395	8473	6657
346466	863677	200	346466	85:2279.0 86:1383.0 90:640.0 91:4233.0 92:943.0 93:7861.0 94:3111.0 95:14070.0 96:12035.0 97:9370.0 98:4924.0 99:5015.0 100:1508.0 101:1579.0 103:461.0 104:935.0 105:2035.0 106:363.0 107:4064.0 108:2555.0 109:6876.0 110:11754.0 111:3619.0 112:1492.0 113:2025.0 114:383.0 115:904.0 116:448.0 117:1721.0 118:2217.0 119:1562.0 120:832.0 121:2896.0 122:2010.0 123:3302.0 124:1474.0 125:916.0 126:539.0 1…				2030	4583	1693	4217	3436	1725	2233	4351	2332	2182	2622	2125	1892	2289	2448	1137	968	1789	2574	1469	5462	2671	4706	3454	4020	2535	1682	2962	7393	1878	2745	2370	2390	1678	2312	2394	13917	2300	5671	2401	1964	1324
346463	874645	250	346463	85:1155.0 86:5193.0 87:711.0 88:989.0 91:839.0 92:1037.0 93:17228.0 94:2750.0 95:8868.0 96:2563.0 97:1175.0 98:2465.0 99:615.0 100:2400.0 101:7502.0 102:2867.0 103:953.0 104:596.0 105:2164.0 107:7125.0 108:2113.0 109:1580.0 110:1407.0 111:892.0 112:3475.0 113:355.0 114:490.0 115:311.0 116:1880.0 117:1829.0 118:326.0 119:725.0 120:1015.0 121:7084.0 122:4250.0 123:6169.0 124:772.0 125:734.0 126:104…				8135	3005	2737	1969	2082	1862	949	1282	2255	1871	10784	13018	4128	20698	31390	15888	2533	5839	8973	9351	19869	2248	9908	5040	3109	1568	6492	1624	7641	6915	2022	2734	2937	2970	2762	16859	42650	6475	7387	14030	3921	11363
345436	818190	131	345436	99:106.0 131:4028.0 132:356.0 137:33.0 153:58.0 177:43.0 214:34.0 244:16.0 253:22.0 286:14.0 300:16.0 310:30.0 313:31.0 326:97.0 334:20.0 353:16.0 393:11.0 399:22.0 410:23.0 428:16.0 435:33.0 452:19.0 475:26.0 476:20.0 478:11.0 484:14.0 488:11.0 491:8.0 496:28.0 498:7.0 500:7.0				19424	52223	14445	44950	43823	38929	46071	37988	42006	40193	20114	15229	32649	14979	17339	13665	15881	14864	18449	13423	25118	34286	23110	31354	107178	28566	21332	36011	115481	20517	41413	58760	47070	35448	40031	18146	30928	46350	44862	18024	15375	11343
344959	611213	295	344959	85:662.0 89:3774.0 90:439.0 91:747.0 92:285.0 96:222.0 99:709.0 102:177.0 103:12753.0 104:6766.0 105:1475.0 107:346.0 110:216.0 116:1514.0 117:3103.0 118:416.0 119:996.0 120:207.0 121:437.0 126:704.0 131:855.0 133:2545.0 134:1357.0 135:3325.0 136:364.0 140:2220.0 147:6433.0 148:1467.0 149:1155.0 150:325.0 151:319.0 157:291.0 158:646.0 160:1385.0 161:104.0 163:462.0 164:102.0 173:110.0 176:85.0 17…				5646	13479	13312	23613	17317	11960	15833	11205	13845	14169	3625	3381	14065	2152	4633	2954	4249	3346	3674	1986	6803	11293	3342	17382	36377	13011	9095	9108	35925	7403	17411	12265	10759	14074	16978	2892	3110	11692	20164	5539	8826	2207
344756	376978	261	344756	89:999.0 91:462.0 94:158.0 98:243.0 99:785.0 103:2186.0 115:1229.0 116:252.0 119:1098.0 120:233.0 123:1099.0 124:191.0 129:975.0 131:3087.0 133:2656.0 134:1007.0 143:2860.0 144:523.0 147:49776.0 148:8231.0 149:4382.0 150:752.0 151:226.0 159:226.0 169:75.0 173:79.0 179:86.0 186:1880.0 187:1020.0 188:259.0 189:2307.0 190:446.0 192:218.0 193:280.0 202:78.0 204:886.0 205:618.0 206:165.0 210:323.0 215…				2038	4475	4404	6013	5808	4310	4193	4559	4210	4815	1889	1529	2153	1302	1580	7173	4889	5577	6259	8660	2291	3593	2404	3299	7572	5482	3500	5157	14620	2840	4133	3412	3773	3532	3426	1735	1336	2858	4738	1428	1078	6485
343025	193623	116	343025	85:10672.0 86:4282.0 87:1887.0 88:13588.0 89:4209.0 90:514.0 96:1491.0 97:10398.0 100:15192.0 101:1053.0 102:1412.0 103:535.0 107:373.0 114:1728.0 116:19541.0 117:3316.0 118:548.0 129:2708.0 133:175.0 143:1092.0 144:19652.0 145:2257.0 146:554.0 159:744.0 163:190.0 174:577.0 185:113.0 249:47.0 265:17.0 297:134.0 380:13.0 466:12.0 488:16.0 490:15.0				357518	987878	401595	815757	815799	1065202	952363	1597345	867894	696005	262139	148419	187628	213110	12622	169609	457390	200465	287118	281572	582986	1101356	698222	649148	493075	1273472	700121	1244478	1564310	544788	954364	620379	762067	1136055	503785	191089	174557	234668	21452	223189	720342	144844
342924	578352	173	342924	85:815.0 86:1662.0 87:667.0 88:374.0 89:862.0 90:3330.0 94:79.0 97:1021.0 98:1324.0 99:839.0 100:7057.0 101:1579.0 102:1514.0 103:1497.0 104:248.0 105:400.0 112:1204.0 113:1190.0 114:2240.0 115:1801.0 116:2908.0 117:1278.0 118:154.0 122:56.0 124:106.0 128:4881.0 130:1183.0 131:5857.0 132:1891.0 133:3468.0 135:487.0 139:2111.0 140:3201.0 141:510.0 142:593.0 143:296.0 144:886.0 145:1986.0 146:332.0…				2636	3648	4658	3678	8958	5981	3551	4851	2920	3438	4342	4270	10648	4816	6127	2105	3331	1069	1761	2062	6204	5430	6924	4902	5333	4676	2310	5517	6337	2602	2531	4069	5491	7467	3411	5672	8121	11091	8357	7381	2768	2148
342919	845201	387	342919	85:2125.0 86:857.0 87:6051.0 88:2211.0 89:3872.0 90:5381.0 91:7206.0 92:1519.0 93:2952.0 94:1917.0 95:137.0 96:283.0 97:447.0 98:983.0 99:3163.0 100:803.0 101:4791.0 102:4079.0 103:20927.0 104:12813.0 105:12361.0 106:39433.0 107:8472.0 108:1984.0 109:2594.0 110:229.0 111:2656.0 112:670.0 113:3152.0 114:813.0 115:7102.0 116:4605.0 117:8308.0 118:3715.0 119:11673.0 120:5667.0 121:21068.0 122:8698.0…				33750	35468	96681	50511	76099	68736	47177	58769	27615	54341	25588	19797	19015	27921	28477	47303	64589	33040	64689	36425	72498	60016	103003	63526	39675	165793	53618	93618	52759	33212	83903	50236	27351	94994	44531	65119	34979	23619	34528	23791	204848	47828
342915	577812	241	342915	86:1823.0 89:479.0 90:107.0 98:313.0 100:6332.0 101:828.0 105:178.0 106:95.0 114:1992.0 115:1449.0 116:221.0 117:763.0 118:74.0 119:407.0 120:68.0 121:318.0 123:72.0 128:244.0 130:624.0 131:323.0 133:1469.0 134:487.0 135:610.0 137:560.0 138:110.0 139:136.0 142:63.0 146:116.0 147:602.0 149:102.0 152:41.0 153:157.0 154:29.0 155:409.0 156:479.0 158:132.0 159:71.0 163:710.0 164:242.0 167:272.0 168:16…				17823	24983	36862	34692	69381	44238	29089	32799	19690	26515	3830	5505	2669	6342	5043	9764	14664	9330	10129	8614	29595	15300	19913	16187	4192	46584	11312	41735	10469	7107	27088	22786	41615	35350	20813	8466	5148	1936	6734	6905	23779	10720
342272	970769	387	342272	87:1152.0 88:433.0 89:7868.0 90:824.0 97:2747.0 98:1596.0 101:1202.0 103:14606.0 104:325.0 105:845.0 109:1037.0 110:1502.0 114:801.0 115:278.0 116:1702.0 117:2500.0 119:2426.0 120:509.0 127:925.0 128:788.0 129:7229.0 131:2782.0 133:866.0 135:303.0 137:1078.0 138:139.0 139:531.0 140:1025.0 141:70.0 142:4296.0 143:1336.0 147:15164.0 148:3394.0 149:3743.0 150:718.0 152:471.0 154:980.0 157:1551.0 158…				3197	9495	3230	11324	11574	4483	2157	4477	3657	3059	1206	1189	1331	947	1315	1123	1857	875	677	804	6486	1732	5671	2006	4184	1121	1333	1158	7310	1198	1470	2740	2041	1440	2177	759	1375	1353	6398	1060	1081	683
342012	734146	245	342012	87:274.0 89:995.0 94:63.0 96:603.0 99:1525.0 101:1873.0 102:1713.0 103:3776.0 105:110.0 111:96.0 112:51.0 114:2253.0 115:1539.0 116:5678.0 117:3187.0 122:147.0 126:202.0 128:331.0 129:3289.0 130:107.0 131:2957.0 132:587.0 133:1277.0 134:796.0 135:252.0 141:381.0 145:197.0 146:202.0 147:14289.0 148:2560.0 149:1016.0 150:196.0 151:167.0 153:190.0 154:438.0 155:506.0 156:2158.0 157:638.0 159:221.0 1…				2162	3063	1888	3458	2271	9923	5793	8863	4348	5026	2483	2081	826	2587	2240	11214	18636	4258	5183	9509	3598	2714	5130	1833	2724	6367	4507	5482	5106	2883	4083	8184	7438	7569	5521	3625	6088	625	5521	1719	12699	12412
341782	902794	156	341782	85:560.0 86:800.0 87:207.0 89:163.0 90:47.0 91:131.0 92:65.0 93:161.0 94:193.0 95:410.0 96:307.0 97:654.0 98:316.0 99:719.0 100:992.0 101:871.0 102:374.0 103:137.0 104:67.0 108:256.0 109:134.0 111:182.0 112:524.0 113:313.0 114:334.0 115:576.0 116:451.0 117:8591.0 118:930.0 119:434.0 120:54.0 121:141.0 122:133.0 124:152.0 125:414.0 126:227.0 127:613.0 128:375.0 129:344.0 130:741.0 131:345.0 132:89…				5854	4229	3652	4463	7011	8404	7421	6612	4687	5674	2398	3756	6597	6432	1842	15015	11855	6551	9929	9623	17649	19435	14710	13747	8467	6150	3429	7711	5455	5720	8319	5169	11429	10513	7230	5482	10082	8019	9439	13759	14033	18201
341779	759334	156	341779	85:672.0 86:1022.0 87:379.0 88:121.0 91:32.0 94:77.0 96:153.0 98:91.0 99:484.0 100:2457.0 101:402.0 102:431.0 103:424.0 104:241.0 105:116.0 106:218.0 107:138.0 109:86.0 110:105.0 112:193.0 114:305.0 115:613.0 116:849.0 117:327.0 118:131.0 119:110.0 120:43.0 123:59.0 124:54.0 126:328.0 129:1039.0 130:144.0 131:224.0 132:373.0 133:826.0 135:167.0 137:61.0 138:65.0 140:73.0 141:89.0 142:157.0 143:72…				7254	9163	3513	9478	9558	18977	6838	20610	11442	15504	16947	20966	39591	23935	19797	35537	25453	25857	28195	33352	38781	62018	28957	36720	11248	15021	12082	14236	16457	9312	7420	11322	16866	19658	14465	19364	23153	33884	11658	58410	37447	38745
341747	752041	258	341747	86:140.0 89:121.0 93:77.0 94:819.0 95:232.0 96:381.0 98:135.0 100:167.0 101:164.0 103:193.0 104:97.0 106:84.0 107:85.0 108:105.0 110:79.0 112:34.0 113:191.0 116:513.0 118:221.0 119:92.0 123:36.0 124:46.0 125:36.0 129:773.0 130:173.0 131:140.0 133:307.0 134:236.0 136:738.0 137:90.0 140:546.0 141:187.0 142:61.0 143:61.0 144:97.0 147:1805.0 151:88.0 152:76.0 153:28.0 154:71.0 155:34.0 157:65.0 159:2…				3780	6144	2034	6952	5167	1575	1633	2249	1489	2438	771	679	639	600	928	1257	3041	1085	1205	1235	9415	6945	9676	5756	6900	2312	3091	3053	5942	2532	2042	980	1541	1676	1486	1613	1162	820	4682	685	2140	1349
341715	1231178	311	341715	85:411.0 90:58.0 91:273.0 94:193.0 95:870.0 96:394.0 97:349.0 98:355.0 99:131.0 103:514.0 104:66.0 108:137.0 109:430.0 111:255.0 113:240.0 114:93.0 115:157.0 122:64.0 123:210.0 125:108.0 128:105.0 129:4426.0 130:468.0 131:351.0 133:136.0 139:47.0 142:315.0 143:161.0 154:40.0 155:397.0 169:115.0 170:95.0 171:106.0 180:42.0 183:50.0 185:77.0 199:42.0 206:64.0 208:114.0 210:39.0 213:50.0 220:38.0 22…				1050	4179	1082	3801	5215	7856	6413	14169	7806	7660	677	871	1070	1371	957	3250	8403	4444	5490	5705	4251	13611	7457	8392	6055	3056	1633	5977	9946	1567	5623	6097	7749	7125	5047	1846	744	2496	7517	936	21613	5685
341709	766921	156	341709	85:339.0 86:2365.0 87:354.0 88:78.0 91:66.0 93:414.0 94:77.0 95:335.0 96:480.0 97:572.0 98:1357.0 99:717.0 100:2588.0 101:477.0 105:364.0 107:447.0 108:244.0 109:99.0 110:220.0 111:323.0 112:712.0 113:550.0 114:299.0 115:290.0 116:557.0 119:308.0 120:141.0 121:148.0 122:154.0 123:220.0 124:180.0 125:263.0 126:349.0 127:641.0 128:230.0 133:647.0 135:284.0 136:65.0 137:117.0 138:81.0 139:215.0 140:…				16147	6736	11523	7624	5853	32230	18776	31659	14091	30158	25391	28059	17962	35399	79772	83513	30429	28895	31561	71466	28315	30294	40998	25912	8434	12696	17799	10025	6814	18550	14494	14920	20379	37319	17570	46057	34017	13630	12722	31481	42464	70084
341671	1062164	456	341671	85:893.0 89:786.0 91:2215.0 92:311.0 93:1680.0 94:737.0 95:2683.0 98:353.0 101:436.0 103:921.0 104:218.0 105:1971.0 107:1500.0 108:187.0 109:420.0 113:379.0 117:1642.0 118:162.0 119:2129.0 120:487.0 121:637.0 123:439.0 125:517.0 126:248.0 127:221.0 128:495.0 129:3731.0 131:1153.0 132:339.0 133:853.0 135:846.0 136:39.0 141:442.0 142:544.0 144:222.0 145:1788.0 146:222.0 149:1161.0 150:231.0 155:549…				598	3493	2944	4495	5711	10689	6798	12457	11500	17234	493	425	525	744	592	1593	1366	1638	1512	1374	1073	3959	1288	2450	3979	4811	876	5168	4380	850	8312	13061	7183	6943	12982	1519	798	789	6753	548	1900	1352
341667	1160035	472	341667	89:526.0 91:9832.0 92:1262.0 93:5893.0 94:1013.0 95:4656.0 96:509.0 97:1239.0 101:690.0 103:842.0 105:4822.0 106:282.0 107:5147.0 108:1538.0 109:2234.0 110:260.0 115:1859.0 116:463.0 117:2063.0 119:2548.0 120:730.0 121:2358.0 122:830.0 123:954.0 125:220.0 127:1846.0 128:942.0 129:11692.0 130:121.0 131:3836.0 132:821.0 133:1419.0 134:3229.0 135:4124.0 136:797.0 137:220.0 138:64.0 139:125.0 141:988…				483	1307	583	990	1803	4789	1912	6046	2573	2670	367	256	544	485	257	490	336	370	387	877	355	702	320	647	2084	968	489	1458	2581	328	2389	3249	3702	1785	1747	834	633	746	3470	486	995	859
341627	925889	465	341627	101:163.0 103:691.0 105:180.0 115:186.0 129:650.0 130:200.0 147:814.0 151:67.0 157:149.0 165:121.0 169:428.0 170:55.0 177:69.0 178:61.0 179:77.0 181:125.0 183:78.0 186:99.0 189:172.0 190:75.0 195:106.0 196:30.0 197:97.0 201:93.0 202:103.0 203:93.0 204:116.0 209:198.0 215:108.0 216:26.0 217:696.0 218:128.0 219:70.0 225:81.0 228:21.0 229:60.0 230:46.0 232:58.0 234:38.0 235:61.0 236:29.0 239:149.0 2…				607	4370	899	4318	3823	935	839	731	806	1013	247	209	600	174	206	309	327	278	203	232	354	767	720	732	1838	2385	1816	1970	6814	588	935	1409	915	881	1258	284	218	760	3936	275	1026	358
329001	866081	258	329001	85:217.0 89:644.0 90:181.0 91:99.0 93:97.0 95:260.0 97:396.0 98:186.0 99:557.0 101:598.0 103:419.0 104:220.0 107:261.0 108:187.0 110:202.0 111:509.0 112:125.0 113:302.0 114:34.0 115:143.0 116:84.0 117:466.0 118:160.0 119:58.0 120:27.0 123:174.0 124:76.0 125:99.0 129:1175.0 130:143.0 131:768.0 133:759.0 135:105.0 138:271.0 139:54.0 140:17.0 141:110.0 144:53.0 147:2869.0 148:626.0 150:78.0 152:71.0…				5377	6266	3831	5572	5181	3486	3951	3821	5535	3010	3322	3359	2984	3688	3744	2347	1099	1962	1329	2415	2949	2587	2469	2032	2707	6269	2594	5287	6731	2503	2038	5065	2580	3469	2246	5672	5429	2083	4738	3715	1474	2372
327627	269971	216	327627	87:6737.0 93:753.0 96:110.0 98:1004.0 99:4960.0 104:1040.0 105:2546.0 107:1018.0 108:209.0 109:349.0 110:3703.0 113:2451.0 114:12455.0 117:5788.0 118:1283.0 120:676.0 121:446.0 126:258.0 128:697.0 129:1200.0 132:7116.0 141:521.0 142:91.0 143:5427.0 144:1125.0 145:666.0 147:78329.0 148:29068.0 149:23552.0 150:2469.0 151:933.0 152:107.0 157:493.0 158:520.0 159:1489.0 160:2394.0 161:1603.0 163:1584.…				20686	68848	6698	29088	43292	36525	39250	40104	43061	31303	4256	5456	6988	7304	989	1874	19618	5873	8221	3058	11466	65079	10445	22593	20125	43553	29890	85257	41371	15698	44839	9574	56684	34041	43012	4652	14982	15992	23373	6575	21517	4031
327571	970105	263	327571	85:524.0 88:165.0 89:108.0 92:121.0 99:134.0 101:248.0 103:1056.0 104:118.0 107:84.0 111:71.0 112:96.0 113:83.0 115:106.0 116:1062.0 117:2047.0 118:275.0 119:116.0 126:124.0 129:43.0 130:159.0 131:1358.0 133:1129.0 145:108.0 157:71.0 168:41.0 173:413.0 175:31.0 199:15.0 204:113.0 205:897.0 206:97.0 212:38.0 228:33.0 244:69.0 257:49.0 263:4094.0 264:565.0 286:22.0 287:34.0 297:173.0 298:178.0 343:…				1915	4739	404	8567	1696	1924	1326	2305	1272	2191	505	345	618	810	525	11260	7925	4969	5672	12221	1002	1754	755	2174	3766	2405	1001	1382	3370	715	1929	1930	1593	1726	2483	479	437	484	8879	470	11043	11838
327540	501955	299	327540	85:978.0 86:1740.0 87:560.0 89:953.0 90:234.0 92:211.0 96:527.0 98:534.0 99:1663.0 100:10803.0 101:1987.0 102:809.0 103:2380.0 104:844.0 105:1274.0 107:485.0 109:303.0 112:141.0 113:295.0 114:2109.0 115:35194.0 116:5215.0 117:2662.0 118:281.0 119:1531.0 121:1497.0 122:39.0 123:336.0 125:180.0 126:257.0 127:371.0 128:613.0 129:2420.0 130:1140.0 131:5398.0 133:13070.0 134:1867.0 135:6948.0 136:898.…				16661	7856	11672	12206	11495	8376	13481	15713	12756	7699	4294	8566	13030	6920	9501	12176	10787	10439	5293	13502	7719	6625	11385	13332	9484	15411	9617	2508	28799	3578	12928	14078	11315	4751	5266	8860	9099	9956	35871	7974	7822	15424
325585	255774	228	325585	86:5097.0 87:6679.0 88:2795.0 92:737.0 97:6498.0 98:1729.0 102:39731.0 103:5831.0 104:23004.0 106:55427.0 107:69018.0 108:1265.0 109:2140.0 110:1546.0 114:2009.0 116:3009.0 117:9550.0 118:1550.0 120:3979.0 121:11527.0 124:329.0 125:2554.0 126:19122.0 127:4279.0 128:388.0 130:18709.0 132:3714.0 133:6182.0 134:4692.0 135:1952.0 143:10372.0 145:451.0 146:10166.0 147:21414.0 148:6063.0 150:19067.0 15…				3468	11713	2608	8950	9400	6112	8629	10136	11264	7302	5001	2440	7357	1351	2033	6191	2303	9518	9106	1551	3142	10149	2933	7431	22889	6835	5892	8154	2232	5685	8867	9201	5212	6440	7167	3095	5650	6743	4570	3006	2756	1144
325583	256756	244	325583	86:2391.0 87:3901.0 88:2667.0 89:1368.0 96:4363.0 97:2221.0 102:27075.0 103:8875.0 104:7051.0 109:1242.0 114:2058.0 115:8597.0 116:1930.0 118:1797.0 119:5323.0 120:3665.0 121:3951.0 123:578.0 124:5730.0 125:2539.0 126:7348.0 131:6549.0 132:4785.0 133:25897.0 134:5887.0 135:9851.0 136:1868.0 137:6847.0 138:444.0 139:752.0 146:5250.0 147:33506.0 148:8988.0 151:57050.0 152:22456.0 153:5084.0 154:111…				6538	28248	285	26294	16431	12819	17255	20309	22181	18382	6038	3176	13300	3702	123	119	3958	4192	3597	74	282	1622	230	997	42391	13825	14478	16220	2213	14943	23939	20259	8535	11550	18294	3035	2682	799	4701	7098	6730	117
325574	491641	122	325574	86:11334.0 87:16127.0 88:1480.0 91:6765.0 92:14087.0 93:23490.0 94:68068.0 95:11789.0 99:7263.0 100:4808.0 101:4406.0 104:2062.0 105:11856.0 106:7765.0 107:8733.0 108:3284.0 118:3692.0 120:70612.0 121:12631.0 122:403103.0 123:35866.0 124:2821.0 129:5863.0 135:1471.0 138:1816.0 150:3575.0 151:3741.0 152:444.0 153:1170.0 156:5652.0 167:4319.0 168:1489.0 171:5155.0 180:470.0 181:824.0 185:449.0 187:…				5370	4988	24759	5738	9206	9251	9896	7936	6108	5343	24197	22573	6555	25765	38534	45703	8449	20295	21038	42340	22729	3820	13021	4938	5538	2892	2905	4001	6594	4488	6228	8243	4474	4131	3723	55372	14835	2790	41374	10101	6384	45408
325570	1260537	313	325570	85:43691.0 86:6195.0 87:14330.0 89:4474.0 91:34013.0 93:8354.0 94:5150.0 95:26769.0 96:20890.0 97:97049.0 98:24947.0 99:11640.0 100:12143.0 101:22345.0 102:3525.0 103:113623.0 104:8896.0 105:6163.0 106:1586.0 108:2853.0 109:8308.0 110:7389.0 111:42884.0 112:8911.0 113:5823.0 114:4519.0 115:25703.0 116:20245.0 117:6631.0 118:2253.0 123:2608.0 124:5354.0 125:12134.0 126:6574.0 127:3077.0 128:6537.0…				828	68039	19394	100918	102447	314589	144118	463944	144055	249707	25248	10867	6887	36642	33172	5062	7329	4157	5190	9219	18630	14578	32018	8427	13684	91622	29351	215171	68719	19447	204619	104927	366994	145673	67379	103004	21313	18613	19829	8256	26679	10782
324892	306807	89	324892	85:196.0 86:111.0 88:202.0 89:4835.0 90:363.0 91:136.0 92:1.0 97:1.0 100:306.0 102:43.0 103:80.0 105:39.0 110:40.0 111:1.0 114:383.0 116:9.0 119:402.0 126:1.0 134:7.0 136:2.0 141:2.0 143:48.0 144:99.0 157:151.0 158:4.0 173:10.0 184:151.0 187:601.0 188:35.0 203:237.0 226:17.0 227:1.0 230:1.0 242:3.0 470:6.0 473:1.0				13459	50117	9194	43111	35468	23182	31018	29751	29033	24710	6077	6482	20154	4984	17851	3105	10924	5939	6409	38771	9511	29204	9293	21861	82771	25104	13283	31827	85240	12477	30758	27247	13070	20205	35581	3964	2183	29616	19400	5989	14865	1885
324631	633298	232	324631	86:2566.0 87:1814.0 88:978.0 89:581.0 92:202.0 97:863.0 99:1129.0 100:2783.0 103:2302.0 104:297.0 108:192.0 109:3237.0 111:1292.0 112:568.0 114:4659.0 115:1303.0 116:2296.0 118:984.0 119:1152.0 128:1608.0 129:2189.0 131:2458.0 132:1559.0 133:4905.0 139:447.0 140:146.0 141:999.0 142:857.0 143:2461.0 144:5825.0 146:992.0 147:21568.0 148:3796.0 149:2003.0 150:199.0 153:454.0 154:428.0 155:3841.0 156…				9182	13714	2950	6114	8383	16792	8947	21547	4245	4315	2388	2661	983	2821	1047	815	12973	2101	2454	1372	8079	16353	12177	5292	3109	19195	8258	21092	12489	5868	7675	5952	6930	13888	4227	2670	4396	2269	4757	2225	12544	1405
324609	1135950	135	324609	85:1530.0 89:1751.0 90:425.0 91:25419.0 92:2225.0 93:22840.0 94:3388.0 95:24604.0 96:2703.0 97:2691.0 99:1367.0 101:1433.0 102:770.0 103:3417.0 104:1234.0 105:24003.0 106:3759.0 107:19391.0 108:2695.0 109:16257.0 110:1900.0 111:1388.0 113:622.0 114:413.0 115:5231.0 116:2464.0 117:11446.0 118:1417.0 119:17433.0 120:3543.0 121:12270.0 122:4199.0 123:8039.0 124:841.0 125:521.0 126:397.0 127:654.0 12…				3703	41759	4662	35700	25800	20493	18320	29041	37732	26633	18566	12677	10679	19753	8597	3936	4923	4098	4505	6788	6733	10744	5444	10217	16622	6157	4628	7941	66809	3627	11474	10216	13109	7183	8911	5061	2744	5799	38949	1649	8105	3412
324263	432879	172	324263	85:12379.0 87:14128.0 90:1749.0 98:4497.0 100:63283.0 101:31130.0 102:10285.0 103:22723.0 112:7536.0 114:6459.0 116:13055.0 117:49031.0 118:17344.0 119:13225.0 121:548.0 124:199.0 129:3102.0 130:50399.0 131:29076.0 133:24650.0 134:8586.0 136:808.0 145:4096.0 146:14773.0 147:108090.0 148:50798.0 149:28585.0 158:8404.0 161:25715.0 162:17925.0 163:3954.0 164:1635.0 168:161.0 171:1071.0 172:336009.0 …				38461	14028	59149	22063	17258	47593	30579	32783	36815	29227	49155	37846	50354	37804	40936	81489	52666	55989	70861	79355	38907	12987	17624	16457	17327	45506	28906	18042	21342	35002	19327	28097	30667	38897	16237	60302	20404	28169	27775	36681	54886	63832
322432	586936	140	322432	86:261.0 90:351.0 91:562.0 98:226.0 99:155.0 100:295.0 111:400.0 112:294.0 115:183.0 116:112.0 117:176.0 119:160.0 121:43.0 122:46.0 123:57.0 125:194.0 128:554.0 130:238.0 131:1984.0 132:342.0 133:253.0 135:74.0 140:4165.0 141:857.0 142:175.0 144:77.0 146:48.0 153:46.0 154:95.0 164:15.0 168:203.0 170:44.0 171:98.0 173:68.0 175:299.0 182:25.0 183:47.0 185:30.0 188:42.0 201:37.0 203:21.0 213:37.0 2…				20383	8303	4654	25785	8851	2677	9260	1852	14380	3782	13445	17099	23874	11190	8823	9067	9376	10542	21574	13171	24897	6221	23065	10767	15169	21546	30585	20521	15300	30988	12617	9383	9216	21309	8713	4217	4591	28304	12927	28907	19560	12193
320876	719962	173	320876	89:155.0 98:125.0 99:52.0 103:606.0 111:47.0 115:164.0 122:220.0 129:294.0 130:119.0 131:874.0 132:428.0 133:594.0 134:148.0 135:104.0 138:73.0 139:35.0 140:29.0 141:55.0 143:117.0 144:147.0 145:115.0 148:200.0 149:264.0 153:32.0 154:77.0 155:103.0 157:88.0 158:415.0 160:81.0 162:27.0 163:54.0 164:37.0 167:21.0 168:77.0 169:117.0 170:191.0 171:82.0 172:47.0 173:3528.0 175:154.0 177:68.0 181:21.0 …				15867	19157	44793	27317	24293	44328	28351	49292	48781	37921	21221	13173	10219	17458	25019	23247	35536	19679	22692	29335	15787	21265	17417	17347	31988	14788	12531	22232	11342	10068	22994	40178	27085	20157	37698	19842	16348	11696	11957	9540	18330	14020
320847	498760	166	320847	85:2137.0 86:1293.0 87:216.0 88:175.0 89:252.0 92:77.0 94:68.0 96:596.0 97:85.0 98:123.0 99:791.0 101:410.0 102:610.0 103:1000.0 104:147.0 106:168.0 107:363.0 110:125.0 111:271.0 113:661.0 114:394.0 115:401.0 120:234.0 121:134.0 125:47.0 126:978.0 127:492.0 128:1336.0 130:913.0 131:523.0 132:227.0 133:149.0 138:607.0 139:303.0 142:150.0 144:236.0 146:659.0 147:3011.0 148:929.0 149:346.0 154:130.0…				4679	7704	3391	5568	6128	15288	13653	19167	7724	9899	17158	6241	7872	10736	17266	3098	10073	2361	2827	3441	3732	7186	11509	5172	8032	9368	6992	5794	15446	5525	11841	13572	7498	12941	7161	9288	18312	5566	9178	5072	6620	3753
320838	389795	171	320838	85:2231.0 86:111052.0 87:11747.0 89:221.0 93:192.0 94:54.0 96:618.0 97:168.0 98:100.0 100:3811.0 101:256.0 102:1110.0 103:900.0 104:469.0 105:177.0 112:74.0 114:580.0 115:1574.0 116:374.0 117:2044.0 118:464.0 119:196.0 120:122.0 122:32.0 128:129.0 130:2519.0 131:1468.0 132:415.0 133:365.0 135:91.0 136:99.0 139:33.0 140:77.0 141:99.0 142:442.0 143:11342.0 144:1762.0 146:945.0 147:4539.0 148:1117.0…				9747	8910	9881	7845	10530	10815	15199	14641	14208	9537	11496	9560	13675	12521	18697	22110	10739	11571	13554	25711	17977	14894	11802	13039	13742	12356	12487	10502	16383	11713	9908	9235	9514	9467	9869	16919	20891	10091	15725	11993	15752	22023
320833	660545	179	320833	85:534.0 89:608.0 90:1070.0 91:1356.0 92:219.0 97:719.0 98:413.0 99:424.0 100:1266.0 101:251.0 103:1697.0 104:484.0 105:142.0 107:439.0 110:1024.0 112:404.0 113:374.0 116:504.0 118:202.0 121:400.0 123:130.0 128:399.0 133:900.0 135:1494.0 139:340.0 140:236.0 142:148.0 144:356.0 145:703.0 147:2160.0 149:1955.0 151:1208.0 152:309.0 159:148.0 160:761.0 161:1167.0 162:472.0 163:945.0 164:650.0 165:108…				7510	363078	15530	7631	8203	10578	1126333	15407	8331	8564	4926	11441	940660	9157	5587	29512	7268	18064	9568	23932	12436	6790	8294	8805	10099	9202	8595	4080	410921	10432	758024	10434	6698	663087	7950	16841	3725	7050	11397	8654	6238	7524
316401	536372	117	316401	85:73.0 86:177.0 87:113.0 100:178.0 101:158.0 102:138.0 103:73.0 104:34.0 110:61.0 112:24.0 114:76.0 115:112.0 116:36.0 117:2840.0 118:260.0 119:176.0 125:22.0 128:96.0 129:60.0 130:112.0 131:186.0 132:115.0 133:365.0 134:62.0 136:11.0 141:26.0 147:829.0 148:231.0 149:269.0 156:11.0 157:42.0 158:15.0 160:23.0 161:24.0 163:75.0 166:10.0 172:127.0 173:173.0 174:57.0 175:29.0 176:24.0 177:12.0 184:4…				46591	19439	50475	16802	18382	37009	39453	33997	23651	36809	19280	46963	29710	52528	16430	40433	86204	10276	20468	45384	31033	19146	9423	24986	11855	30145	31775	28631	13766	19290	21785	19704	57022	55515	31591	69461	69566	23952	24119	37510	56781	25566
316400	643230	156	316400	85:273.0 100:309.0 101:146.0 110:60.0 112:31.0 115:56.0 116:214.0 117:320.0 128:607.0 129:407.0 130:148.0 131:50.0 133:466.0 140:135.0 144:46.0 147:1770.0 148:262.0 149:249.0 156:1854.0 157:212.0 158:115.0 160:275.0 163:18.0 172:21.0 173:18.0 174:30.0 200:171.0 204:255.0 205:259.0 206:63.0 214:20.0 216:16.0 217:157.0 227:25.0 230:480.0 231:95.0 232:122.0 246:266.0 247:68.0 248:30.0 258:50.0 274:1…				7358	3940	4049	2457	4116	1267	3636	4012	3363	3188	8253	4110	3959	6252	12518	9359	4796	6855	9064	10415	4144	3892	7742	2256	4758	6009	4167	4409	5685	6498	6029	4300	2568	2497	5149	12802	4703	5809	10819	9975	3048	8158
316368	647014	309	316368	85:251.0 86:141.0 89:10279.0 90:762.0 91:2553.0 92:809.0 93:861.0 94:623.0 95:712.0 97:641.0 100:297.0 101:337.0 104:460.0 105:378.0 106:466.0 107:660.0 108:556.0 109:891.0 110:557.0 111:199.0 118:967.0 119:1675.0 120:1552.0 122:402.0 123:346.0 124:567.0 125:193.0 131:1822.0 132:386.0 133:237.0 134:633.0 135:269.0 136:305.0 137:293.0 138:171.0 139:43.0 143:146.0 145:2775.0 146:414.0 147:2743.0 15…				1548	3633	4183	3310	3967	1046	1687	2079	1693	2025	1997	1381	797	1542	1820	12246	4506	10838	8295	9227	2798	1749	3016	2824	3347	3193	1943	2433	2773	1195	1322	1726	1342	1518	949	3299	3013	848	5055	2150	3888	9712
316356	684088	288	316356	85:985.0 86:727.0 87:1706.0 88:410.0 89:8558.0 90:890.0 91:442.0 94:375.0 99:1099.0 100:1581.0 101:3565.0 103:18106.0 104:1422.0 105:3091.0 106:252.0 110:218.0 111:510.0 112:208.0 113:677.0 114:4463.0 115:1383.0 116:1654.0 117:5644.0 118:650.0 119:1234.0 122:57.0 124:74.0 125:190.0 128:300.0 129:6338.0 130:1161.0 131:2653.0 133:6137.0 134:529.0 135:844.0 140:294.0 141:326.0 142:412.0 143:888.0 14…				389	1333	450	871	986	477	662	579	575	835	1484	1711	892	1694	2310	495	438	414	538	582	2011	753	1827	1190	2748	785	530	934	1846	545	925	811	471	543	730	2786	3172	1102	6286	1218	508	472
247758	997211	201	247758	85:586.0 91:274.0 92:50.0 93:115.0 94:48.0 95:741.0 96:250.0 97:754.0 98:676.0 99:302.0 101:53.0 103:122.0 109:295.0 110:127.0 111:765.0 112:363.0 113:310.0 114:116.0 115:50.0 116:66.0 117:748.0 118:75.0 120:26.0 121:55.0 123:203.0 124:60.0 125:121.0 126:47.0 128:62.0 129:675.0 130:133.0 131:74.0 137:58.0 138:112.0 139:289.0 140:66.0 142:29.0 143:354.0 145:428.0 146:44.0 148:153.0 149:87.0 151:40…				1415	9712	3286	9890	5591	2155	7007	3498	4531	11258	1441	639	4091	924	467	1913	2741	2125	3439	2151	656	5359	4374	8879	12003	7075	5700	11198	20608	3035	6013	7987	4596	4411	4392	1709	961	4307	15781	1659	7114	2533
247669	992780	111	247669	85:722.0 91:536.0 93:196.0 95:734.0 96:365.0 97:850.0 98:605.0 99:340.0 109:190.0 111:750.0 112:265.0 113:153.0 114:51.0 116:116.0 117:566.0 122:21.0 123:168.0 129:664.0 131:233.0 132:191.0 135:53.0 137:53.0 138:92.0 139:197.0 142:26.0 143:323.0 145:409.0 146:76.0 149:207.0 150:39.0 153:33.0 154:85.0 156:93.0 157:116.0 158:51.0 159:258.0 168:23.0 169:66.0 170:90.0 171:93.0 172:81.0 173:98.0 185:1…				2339	8199	1599	14504	7442	4804	4526	12674	5358	7145	1292	1374	3512	1507	2669	697	2254	2267	735	2020	1886	12141	1819	7071	15268	4494	5150	12114	35751	3407	6429	7340	4576	10204	6317	2219	1837	6375	38799	1360	7595	1843
241684	998236	185	241684	85:409.0 89:122.0 91:260.0 93:39.0 95:426.0 97:380.0 98:394.0 99:345.0 101:128.0 103:131.0 104:59.0 109:272.0 111:786.0 112:216.0 113:130.0 116:104.0 117:445.0 119:61.0 121:66.0 123:123.0 125:144.0 126:95.0 129:453.0 130:90.0 132:367.0 133:164.0 136:22.0 137:124.0 139:54.0 140:55.0 142:51.0 143:86.0 145:103.0 148:1341.0 149:145.0 150:75.0 154:47.0 156:186.0 157:127.0 158:67.0 165:47.0 166:27.0 16…				3226	8376	2072	9290	2944	4500	6641	6245	5755	4297	1366	1008	1665	1131	1517	821	3129	1298	1398	983	1828	6759	1957	5565	14226	4982	3662	6751	27201	3207	6452	6190	4779	4872	5702	1626	750	1956	17982	1485	3111	1245
241681	936970	239	241681	85:236.0 91:155.0 94:39.0 95:417.0 96:170.0 97:371.0 98:350.0 99:114.0 100:78.0 107:65.0 109:203.0 110:50.0 111:381.0 112:181.0 113:145.0 114:82.0 116:101.0 117:343.0 123:154.0 125:48.0 129:472.0 130:83.0 131:66.0 132:167.0 136:50.0 137:63.0 138:96.0 139:170.0 140:39.0 142:33.0 143:229.0 145:288.0 146:63.0 148:217.0 151:36.0 154:45.0 156:36.0 157:131.0 159:177.0 169:72.0 170:49.0 171:78.0 172:100…				2242	7574	1842	8780	8114	4167	4585	6742	6391	4174	1406	1311	4066	1247	1081	965	1890	1357	1875	1134	2667	5667	1918	6125	18410	4859	2431	4158	12939	1955	5616	4050	4453	5377	4131	1122	612	4478	11957	1060	3520	972
241382	884394	131	241382	103:109.0 116:90.0 131:1406.0 132:142.0 152:28.0 176:21.0 207:135.0 234:17.0 248:21.0 254:20.0 307:18.0 326:17.0 385:20.0 397:28.0 429:17.0 457:18.0 476:16.0 478:21.0 486:16.0				12497	47444	13377	41294	41796	25534	36828	31379	29621	32099	9379	5960	21725	9451	9526	7192	14391	11663	14059	6122	15119	31543	8390	28527	81696	28892	18925	31803	107170	16167	36388	37462	36631	29622	32228	10774	5161	25988	55252	7220	29367	7197
241309	983469	325	241309	91:450.0 100:54.0 103:1547.0 104:150.0 105:210.0 107:94.0 113:51.0 115:264.0 116:93.0 117:220.0 119:142.0 120:48.0 121:178.0 125:46.0 126:73.0 127:162.0 128:251.0 129:127.0 131:285.0 133:275.0 135:169.0 137:129.0 139:93.0 141:105.0 142:112.0 143:515.0 144:105.0 145:99.0 147:524.0 152:18.0 153:34.0 155:524.0 157:265.0 159:135.0 165:37.0 168:28.0 169:20.0 170:44.0 175:136.0 182:22.0 191:36.0 193:73…				1669	87546	14785	40629	32442	2093	50563	2272	1243	33208	13986	3622	10815	3318	5198	1442	1959	1087	1812	991	19078	1938	2926	3118	11453	22619	3591	38374	67636	2240	18210	2750	1141	13051	1967	3467	6501	10102	29100	2622	3905	1791
232333	809059	144	232333	87:77.0 90:203.0 92:193.0 94:63.0 95:94.0 97:71.0 99:119.0 103:633.0 104:162.0 105:31.0 109:76.0 113:56.0 115:204.0 116:119.0 117:281.0 118:176.0 120:105.0 121:49.0 122:33.0 124:31.0 129:427.0 130:400.0 131:335.0 133:274.0 134:139.0 139:64.0 140:70.0 141:106.0 143:46.0 144:8235.0 145:1150.0 146:401.0 147:2059.0 148:192.0 149:150.0 152:30.0 154:95.0 155:103.0 156:630.0 157:193.0 160:254.0 163:63.0…				4242	4984	1819	4914	5556	14644	8173	15662	6555	11065	2855	1912	3466	2555	1522	12031	16292	7748	6522	10342	7173	6993	8767	4578	9632	2757	10068	4362	7007	59106	7467	11045	18197	14978	9986	2478	2969	4530	14046	2551	28438	13380
232331	890962	158	232331	86:429.0 88:86.0 100:429.0 101:112.0 102:868.0 105:101.0 115:240.0 116:227.0 128:85.0 131:95.0 135:78.0 141:27.0 142:123.0 146:38.0 149:147.0 151:31.0 158:10582.0 159:1603.0 160:684.0 161:70.0 162:25.0 163:108.0 164:51.0 165:80.0 166:28.0 177:126.0 179:831.0 180:109.0 181:50.0 194:70.0 197:25.0 207:79.0 214:30.0 225:24.0 227:23.0 234:25.0 252:27.0 262:22.0 264:36.0 275:17.0 280:23.0 297:31.0 317:…				6878	2160	938	2197	1713	34392	41376	3344	2218	3863	4698	5727	2009	6418	4115	5082	3781	3309	3877	5891	10919	4088	7150	2536	2822	1488	4574	2308	5124	5310	2650	53763	49269	24645	4639	7580	13051	3520	7200	7267	8313	5453
232320	740081	158	232320	86:218.0 96:67.0 98:43.0 100:159.0 101:68.0 102:144.0 129:226.0 144:1930.0 145:125.0 158:4569.0 159:463.0 160:270.0 171:46.0 184:59.0 218:11.0 245:21.0 247:15.0 249:33.0 254:30.0 259:55.0 260:24.0 327:39.0 447:15.0				1556	12948	2013	1301	15852	3302	2216	4423	2629	2995	2963	2738	1626	2434	5750	11874	6228	5374	4601	9767	2093	2671	2402	1733	4635	2001	2282	1766	5134	1485	2828	3308	2709	3179	2480	3069	2288	1817	6044	2091	5255	13152
230579	754970	215	230579	85:2404.0 86:550.0 87:996.0 88:667.0 89:4053.0 90:440.0 91:1456.0 92:110.0 93:218.0 95:770.0 96:520.0 97:7260.0 98:1420.0 99:1159.0 100:321.0 101:2053.0 102:389.0 103:5415.0 104:631.0 105:250.0 108:42.0 109:238.0 110:165.0 111:2025.0 112:245.0 113:451.0 114:176.0 115:948.0 116:680.0 117:864.0 118:60.0 123:141.0 124:101.0 125:1115.0 126:140.0 127:244.0 128:99.0 129:669.0 130:362.0 131:215.0 132:84…				4122	8787	1278	2305	6677	3308	1374	2508	3145	1380	12551	8999	5409	11428	12736	9625	3618	2268	3415	9631	1710	3438	1706	1861	5095	4259	2165	1179	4959	1400	2012	1067	1784	2956	2063	12824	14464	10608	9215	7354	1463	7895
229428	512212	98	229428	97:47.0 98:1041.0 99:103.0 134:41.0 141:513.0 145:12.0 146:53.0 160:33.0 172:67.0 175:21.0 190:24.0 204:44.0 217:115.0 221:63.0 232:125.0 237:24.0 248:22.0 249:25.0 334:188.0 335:41.0 336:31.0 371:16.0 380:23.0 451:24.0 455:19.0 499:14.0				3282	8733	3920	5471	3423	3619	5570	4928	6693	4065	4896	4254	9632	4519	4501	25247	7301	14130	15890	31942	7882	5557	8978	5149	18796	3896	5884	4051	16025	5218	6274	5709	3230	4398	5816	40486	12460	7336	22571	4817	9255	28053
228833	1234415	129	228833	85:389.0 86:62.0 87:104.0 89:106.0 91:107.0 92:47.0 93:131.0 95:402.0 96:142.0 97:255.0 98:198.0 99:134.0 101:136.0 103:541.0 104:39.0 106:49.0 107:92.0 108:60.0 109:166.0 110:53.0 111:113.0 112:82.0 113:106.0 114:37.0 115:62.0 116:98.0 117:207.0 118:38.0 119:40.0 120:34.0 122:54.0 123:89.0 125:44.0 127:54.0 129:2787.0 130:440.0 131:368.0 132:64.0 135:78.0 139:33.0 143:40.0 145:156.0 146:85.0 149…				7411	15610	15030	26674	56766	20383	26915	46945	5824	10029	5386	4302	2970	4403	14148	1371	4160	1916	2523	2296	11469	54127	22708	13625	16039	17972	8062	38517	24703	5200	9360	19362	3265	4818	7518	12327	3520	9517	31898	1702	5399	8672
228466	403856	236	228466	93:59.0 102:47.0 103:186.0 109:58.0 115:125.0 127:67.0 133:200.0 134:70.0 135:92.0 137:113.0 157:95.0 186:56.0 197:32.0 202:28.0 206:30.0 209:36.0 211:79.0 236:690.0 237:152.0 238:63.0 240:89.0 241:33.0 250:24.0 266:314.0 277:28.0 385:22.0 404:25.0 406:22.0 471:42.0 487:25.0 499:48.0				653	1448	626	2208	1648	1943	1757	1497	1603	1507	598	578	1037	344	1582	369	477	454	272	303	2094	1634	911	2014	2765	1262	701	1152	5657	533	2230	1930	4057	3227	1985	424	574	1143	4738	456	751	213
228119	467113	191	228119	87:223.0 95:79.0 99:89.0 101:241.0 103:2089.0 104:197.0 112:47.0 113:449.0 115:146.0 119:188.0 129:436.0 130:169.0 131:797.0 133:1263.0 134:237.0 135:143.0 136:48.0 139:68.0 141:159.0 142:340.0 143:705.0 144:123.0 145:74.0 147:7552.0 148:1022.0 149:1050.0 150:151.0 154:252.0 155:1527.0 156:300.0 157:211.0 158:56.0 159:48.0 161:59.0 163:118.0 165:21.0 170:90.0 173:23.0 177:195.0 184:104.0 187:59.0…				24513	75624	18418	66753	25052	7158	139169	9412	9971	72313	24272	23360	83866	9029	5476	1045	3471	1858	2328	1735	4719	7485	3151	8358	24465	13138	27664	40446	135336	14900	40488	14115	8757	9976	14342	6246	9064	14441	37494	9862	7573	1337
227158	552122	234	227158	119:5202.0 120:585.0 121:288.0 128:20567.0 129:2457.0 162:153.0 219:1801.0 234:11164.0 235:2280.0 236:1317.0 237:225.0 246:167.0 248:52.0 261:435.0 268:21.0 269:49.0 273:54.0 308:436.0 309:215.0 310:38.0 311:64.0 324:55.0 343:56.0 351:473.0 352:120.0 353:10.0 420:27.0 455:12.0 470:20.0 473:12.0 478:8.0 491:27.0 495:19.0 497:12.0				7431	3980	5726	4593	4267	11400	11141	12098	10223	10101	16129	16885	7862	20994	19411	5939	5223	3788	3103	7066	6066	4797	6058	3663	3536	4138	5346	4132	11139	5270	8335	15810	14955	7406	10505	55976	40803	4936	15725	7038	2801	6289
225091	442928	142	225091	89:766.0 100:652.0 110:235.0 117:1524.0 120:63.0 142:2005.0 143:234.0 179:64.0 241:42.0 246:33.0 293:22.0 315:25.0 325:20.0 326:19.0 327:29.0 344:21.0 351:23.0 365:10.0 376:16.0 379:25.0 389:20.0 415:22.0 419:26.0 437:18.0 458:35.0 460:16.0				2004	8285	1513	4159	4846	11243	10248	4510	6169	5225	1819	1686	1630	1968	2523	6512	12982	3143	5151	8742	2166	4140	7990	4915	5554	2481	2058	8186	3095	1210	5901	4645	9971	6953	5317	2979	4925	1662	16807	1286	8663	20979
224287	557443	328	224287	109:131.0 124:192.0 152:144.0 153:266.0 166:139.0 174:1879.0 180:66.0 183:72.0 195:241.0 196:67.0 198:16.0 214:24.0 224:63.0 226:39.0 240:349.0 241:45.0 268:58.0 269:23.0 270:52.0 285:35.0 327:45.0 328:900.0 329:322.0 330:126.0 331:35.0 342:35.0 343:115.0 344:29.0 382:17.0 385:17.0 398:21.0 400:18.0 403:21.0 408:18.0 417:21.0				3631	2532	2580	3097	2161	1213	670	1231	2674	2531	1915	19417	3936	3829	1093	4479	5125	4015	5436	4532	1495	3715	1242	2340	3552	3220	3186	4801	2259	2370	1143	1242	3265	1966	4426	4673	6505	4096	11491	3368	2943	7005
224193	1238036	129	224193	85:545.0 87:67.0 93:68.0 95:420.0 97:262.0 98:143.0 99:165.0 101:234.0 103:772.0 104:43.0 105:87.0 109:129.0 111:74.0 113:140.0 115:179.0 116:114.0 117:325.0 121:29.0 123:43.0 129:2763.0 130:475.0 131:716.0 132:49.0 145:1568.0 146:211.0 147:175.0 175:54.0 183:296.0 188:70.0 189:137.0 201:226.0 203:41.0 207:116.0 220:21.0 257:572.0 258:129.0 297:42.0 313:23.0 328:58.0 341:201.0 342:86.0 413:60.0 4…				27283	86571	27909	66634	171811	18280	24450	15017	18182	13711	9416	6588	7670	25702	80747	4269	9136	5282	5743	9528	46586	54127	77767	24844	12388	24714	12955	33439	25254	8230	17503	10197	14018	11700	13721	19266	4737	5709	26357	1420	24654	7056
224091	621774	256	224091	157:29972.0 256:9457.0 257:2301.0 268:253.0 269:187.0 311:336.0 358:187.0 365:33.0 373:285.0 374:147.0 400:37.0 401:271.0				12162	20269	15805	10172	8521	42596	37974	34172	27716	28576	35696	36541	24995	38994	37869	52728	34389	28006	22116	42566	8532	10058	6910	5873	3790	33511	26208	29033	7282	11670	22063	8724	55037	54056	29919	45325	45453	22331	40124	38532	25531	51215
223737	554711	320	223737	86:1087.0 124:52.0 138:196.0 143:1263.0 154:534.0 158:384.0 191:450.0 211:45.0 221:91.0 227:71.0 230:584.0 243:362.0 244:281.0 260:100.0 278:35.0 283:32.0 288:172.0 304:133.0 305:68.0 315:67.0 320:585.0 321:143.0 322:86.0 323:41.0 332:39.0 334:233.0 391:36.0 415:30.0 422:205.0 423:117.0 428:35.0 471:20.0 480:25.0				10046	3796	5053	3180	2630	3516	2644	3933	3360	3411	5847	6692	9430	8827	5611	16928	11575	11079	13400	20602	5044	2979	5215	2401	4324	5436	6365	3981	5620	6207	3882	3893	4126	5198	2699	10938	2081	5785	6193	8378	3392	24035
223315	898664	316	223315	86:1380.0 88:78.0 98:180.0 100:1026.0 110:687.0 111:108.0 112:145.0 114:276.0 115:99.0 126:172.0 127:142.0 128:1200.0 134:251.0 136:74.0 138:95.0 140:74.0 156:1319.0 157:132.0 160:161.0 166:82.0 174:2878.0 175:498.0 176:272.0 184:230.0 185:23.0 191:703.0 192:163.0 193:58.0 200:454.0 201:92.0 202:157.0 213:167.0 216:206.0 225:24.0 226:99.0 228:623.0 229:104.0 230:75.0 237:38.0 239:75.0 240:86.0 24…				2231	2629	1433	3010	2799	2827	1563	3994	6606	2552	30291	15944	2541	34271	7019	1733	2774	1531	2877	5065	7155	8472	12809	3620	3479	1490	3908	3946	3462	3942	1391	1877	5281	2557	3621	17659	33927	3978	8842	6011	2033	2823
223227	511559	185	223227	89:527.0 93:100.0 99:156.0 109:45.0 127:98.0 142:26.0 149:328.0 158:88.0 160:60.0 172:365.0 173:47.0 185:1394.0 186:182.0 187:45.0 188:52.0 189:23.0 198:20.0 199:63.0 205:50.0 228:84.0 231:46.0 237:26.0 243:598.0 244:429.0 245:138.0 259:29.0 270:22.0 285:71.0 286:19.0 328:29.0 329:251.0 330:77.0 331:23.0 343:193.0 344:145.0 346:21.0 358:18.0 372:19.0 464:15.0				1188	2185	1934	2649	6863	2705	7460	4456	5705	4927	21491	19995	19464	13659	32716	12380	3219	9768	10097	11554	5864	3538	6687	2947	18467	2702	2776	1883	20176	4415	4242	6668	2369	689	6593	27469	22335	12009	18187	14425	7027	10476
223226	492610	241	223226	94:61.0 95:168.0 108:94.0 109:220.0 110:343.0 116:1012.0 153:175.0 167:39.0 169:277.0 180:67.0 183:238.0 184:982.0 185:455.0 203:12.0 209:57.0 210:23.0 211:64.0 215:305.0 223:54.0 224:197.0 225:113.0 227:197.0 229:216.0 234:53.0 239:65.0 240:91.0 241:1055.0 242:442.0 243:261.0 245:203.0 252:35.0 254:107.0 257:1749.0 258:1144.0 259:202.0 260:69.0 261:43.0 268:31.0 271:619.0 272:190.0 273:86.0 278:…				999	1838	3898	2540	1424	6007	8305	3452	1701	3254	3691	3868	7246	6526	20778	6684	5052	276	4187	9025	3231	1734	4136	2292	3766	2417	1941	2764	3563	1258	4308	1310	4793	2874	5696	7413	5606	3461	4085	6240	3167	7987
223196	355365	180	223196	94:68.0 101:91.0 106:1035.0 107:129.0 109:35.0 110:163.0 111:1424.0 116:1289.0 124:25.0 136:811.0 139:25.0 144:1397.0 145:24.0 159:206.0 160:59.0 180:1614.0 186:169.0 187:11.0 201:397.0 202:137.0 203:88.0 204:1400.0 205:116.0 206:104.0 233:99.0 272:25.0 273:41.0 289:26.0 290:17.0 366:17.0				93662	205438	67888	179086	157861	108951	150085	153117	132976	143788	94598	53148	104299	102932	64093	34331	85867	62059	119679	80987	62226	137762	87966	110873	364426	114453	63778	109969	412546	113273	138491	317269	73091	98443	124671	71754	31798	104821	44675	47419	80219	64087
223126	576091	185	223126	85:520.0 86:2887.0 87:1009.0 89:901.0 90:346.0 91:708.0 92:165.0 93:170.0 96:155.0 97:287.0 98:238.0 99:387.0 101:1210.0 102:1449.0 103:5362.0 104:527.0 105:450.0 106:232.0 108:33.0 109:305.0 110:165.0 111:756.0 112:492.0 113:416.0 114:392.0 115:771.0 116:1134.0 117:1315.0 118:222.0 119:346.0 120:52.0 125:73.0 126:542.0 127:1398.0 128:531.0 129:2110.0 130:702.0 131:817.0 132:1431.0 133:1619.0 137…				6289	26395	9194	21500	17796	43467	39723	55686	24722	32337	3255	3374	2164	2901	3805	1822	9405	6707	7223	5763	4097	6028	4070	7861	7597	16181	7044	19154	10552	4802	29053	27669	51629	38930	16747	4090	4155	2825	8170	3694	7473	5503
223120	580388	218	223120	85:90.0 87:1299.0 88:119.0 90:32.0 99:49.0 100:4950.0 101:159.0 103:34.0 113:38.0 114:134.0 116:64.0 118:30.0 126:175.0 129:442.0 134:32.0 144:1016.0 145:66.0 156:187.0 161:1024.0 162:186.0 163:103.0 167:26.0 170:47.0 174:164.0 175:91.0 177:375.0 179:52.0 186:354.0 190:45.0 202:214.0 216:20.0 218:4652.0 219:631.0 220:347.0 240:28.0 242:30.0 243:29.0 254:35.0 255:11.0 277:18.0 278:32.0 287:34.0 29…				3927	1979	14817	1832	1558	1016	1991	2079	1412	1971	8131	4495	2188	5136	6534	3830	4147	4743	4739	6208	5027	2865	7486	2151	5603	9008	4456	5753	4748	2975	1153	1763	1419	1528	940	1552	1611	1844	7294	3726	3490	3985
223071	609280	276	223071	85:39895.0 86:1175001.0 87:106485.0 88:62870.0 89:11475.0 90:13373.0 91:31590.0 92:3908.0 93:5175.0 94:273.0 95:978.0 96:692.0 97:1994.0 98:8105.0 99:13772.0 100:30938.0 101:11439.0 102:9590.0 103:26002.0 104:5028.0 105:10347.0 106:2157.0 107:1529.0 109:349.0 110:925.0 111:458.0 112:36967.0 113:48061.0 114:14589.0 115:15908.0 116:25889.0 117:53135.0 118:13406.0 119:15616.0 120:2174.0 121:1548.0 1…				2352	4898	1875	3444	2509	2529	2047	2798	4054	3484	3395	2159	1853	2744	3286	13249	1624	8083	8616	10363	997	1895	779	1998	3700	4071	2500	4577	7402	2925	2392	2303	2977	2937	3615	7335	4458	3084	5950	2830	1772	9647
220224	554829	320	220224	85:66.0 87:92.0 88:76.0 100:413.0 103:253.0 105:85.0 106:15.0 114:60.0 118:30.0 131:232.0 133:239.0 142:68.0 143:208.0 147:1850.0 148:361.0 149:127.0 158:131.0 163:61.0 172:53.0 174:96.0 180:23.0 189:22.0 190:72.0 191:137.0 217:201.0 221:98.0 230:238.0 231:58.0 232:27.0 233:110.0 234:12.0 260:13.0 278:155.0 279:38.0 290:27.0 304:39.0 305:36.0 319:15.0 320:318.0 321:86.0 322:15.0 334:41.0 343:25.0…				7460	3796	4013	3180	2630	5102	2644	5362	3360	3411	7203	8903	6840	7352	6946	13713	9013	8771	10780	16577	6569	4437	6913	2401	4324	7561	4134	3981	5620	4812	3882	5841	6106	6960	2699	13670	2572	7471	6193	10733	2317	19039
219407	979252	174	219407	85:106.0 86:1707.0 87:146.0 88:102.0 99:80.0 100:769.0 101:268.0 102:198.0 103:142.0 106:75.0 109:74.0 113:61.0 114:126.0 116:405.0 118:63.0 122:38.0 128:256.0 129:72.0 130:259.0 132:116.0 139:28.0 141:115.0 142:231.0 144:119.0 145:58.0 147:830.0 149:289.0 154:27.0 155:70.0 156:145.0 157:48.0 158:229.0 159:57.0 160:36.0 161:37.0 162:38.0 165:52.0 166:37.0 168:30.0 169:24.0 170:47.0 171:55.0 172:1…				3387	34933	4996	72090	72063	10651	11293	40058	21047	15570	1519	1983	2442	7865	5322	8843	8637	4672	8678	10272	6879	17655	19372	17347	3651	22856	3666	60932	20617	5035	17500	11005	17915	11696	8779	9926	4632	7005	11752	2380	16185	8949
219374	590209	226	219374	85:2490.0 86:13158.0 87:2009.0 88:769.0 91:174.0 92:377.0 93:377.0 94:570.0 95:999.0 96:927.0 98:1561.0 99:1633.0 100:7624.0 101:2335.0 102:4825.0 103:464.0 104:55.0 105:380.0 106:112.0 107:856.0 108:354.0 109:1865.0 110:912.0 111:23611.0 112:2069.0 113:2608.0 114:998.0 115:861.0 116:701.0 117:226.0 118:95.0 119:41.0 121:117.0 123:392.0 124:493.0 125:551.0 126:1106.0 127:1182.0 128:2093.0 129:161…				13245	29263	41472	34074	28509	17229	16227	17296	20710	13961	98358	104393	61231	128458	141727	102091	19877	57541	63774	96245	68223	26906	91778	23179	11158	25896	12336	26810	16337	10857	13949	21097	6965	26775	13844	159113	172805	66369	48145	137828	18845	33307
216621	996325	243	216621	86:25.0 89:38.0 91:26.0 93:29.0 94:36.0 95:94.0 97:93.0 98:34.0 99:30.0 103:54.0 115:104.0 121:39.0 123:69.0 130:128.0 133:46.0 134:26.0 137:16.0 138:19.0 147:287.0 160:17.0 165:30.0 181:17.0 189:24.0 195:31.0 196:36.0 198:21.0 206:28.0 207:139.0 208:31.0 209:55.0 210:62.0 211:381.0 212:65.0 218:33.0 219:20.0 220:12.0 221:161.0 222:46.0 226:18.0 227:123.0 228:19.0 229:21.0 243:618.0 244:89.0 265:…				5690	21180	8391	16954	19864	15104	14960	11593	6786	4891	4448	2514	1490	5288	3975	4617	5526	2977	4788	6193	8107	7404	9118	6141	4947	4957	4738	12199	15015	3327	12158	5832	8029	6179	6245	5520	3074	2776	15650	2643	9303	5014
215884	724886	156	215884	86:237.0 88:215.0 100:323.0 102:110.0 107:26.0 109:35.0 112:23.0 114:102.0 128:181.0 130:274.0 132:33.0 136:32.0 142:58.0 154:36.0 156:1205.0 157:176.0 158:22.0 161:21.0 174:291.0 175:114.0 176:70.0 177:30.0 188:29.0 199:27.0 208:33.0 222:18.0 224:35.0 227:37.0 228:99.0 229:30.0 230:18.0 231:31.0 236:49.0 237:37.0 247:8.0 277:18.0 291:17.0 292:33.0 293:12.0 304:20.0 317:154.0 318:68.0 324:25.0 33…				7041	2965	7251	7136	5918	3396	2949	6726	3352	3719	3952	2979	8752	6793	3236	14170	17767	12875	8055	12319	8634	20405	11062	9990	6063	11559	8635	12545	5161	5535	2861	3187	4482	4089	2522	5293	9121	5122	8767	3962	12880	19346
215732	749310	292	215732	86:225.0 93:187.0 94:142.0 95:136.0 97:148.0 99:326.0 100:623.0 107:60.0 108:54.0 109:102.0 110:174.0 112:108.0 120:109.0 123:93.0 125:101.0 139:175.0 140:273.0 144:282.0 150:32.0 152:336.0 153:237.0 154:232.0 155:224.0 156:3200.0 157:568.0 158:669.0 160:21.0 164:30.0 165:33.0 167:106.0 168:129.0 170:54.0 178:48.0 181:271.0 182:201.0 192:71.0 195:81.0 196:241.0 197:507.0 198:75.0 204:96.0 208:45.…				982	863	1403	1478	1051	1337	842	1588	1484	1886	2883	3666	1634	4671	9075	6494	1085	1788	1962	5823	2089	1216	1624	1201	2781	972	1585	608	1984	1715	1021	2071	1151	1119	1546	7014	8336	1717	2835	3809	1398	6115
215700	536556	271	215700	127:226.0 139:62.0 168:43.0 172:546.0 182:56.0 198:23.0 199:70.0 212:33.0 217:461.0 227:46.0 239:33.0 241:29.0 243:47.0 261:32.0 270:54.0 271:1313.0 272:83.0 273:56.0 282:32.0 291:25.0 298:25.0 364:28.0 371:16.0 427:17.0 434:20.0 436:29.0 459:23.0 461:22.0 494:34.0 500:18.0				1699	2496	2991	2107	2003	2217	2152	3688	1791	1959	3651	2682	3992	3187	2374	5027	3590	4074	3463	6134	2543	2812	4214	1402	2732	3489	3438	4176	3866	1475	1933	1362	1309	2167	1919	3463	3211	3675	6678	2668	6351	6861
215676	860777	174	215676	86:995.0 88:60.0 94:29.0 100:308.0 102:102.0 114:45.0 135:45.0 146:469.0 147:234.0 148:106.0 156:102.0 157:11.0 163:19.0 165:25.0 174:2491.0 175:424.0 176:177.0 187:37.0 200:59.0 216:37.0 219:31.0 250:19.0 286:16.0 288:17.0 339:22.0 342:19.0 364:20.0 366:23.0 378:19.0 393:15.0 409:23.0 420:23.0 430:17.0 436:18.0 441:14.0 443:24.0 445:19.0 447:18.0 460:17.0 478:21.0 491:10.0 494:16.0 498:23.0				3196	8011	4268	6211	9906	14237	14275	15676	7014	11352	14596	14734	8107	16327	5936	15268	19715	8427	9232	16060	3591	3899	4892	2174	4151	15877	5752	9341	10956	2867	7457	13788	13565	13759	11541	17671	22601	8581	8543	17523	10561	23332
215656	616340	158	215656	85:887.0 86:939.0 87:109.0 88:89.0 92:19.0 99:221.0 102:432.0 104:144.0 113:57.0 114:222.0 117:265.0 118:97.0 119:140.0 122:47.0 131:615.0 137:82.0 150:89.0 156:201.0 157:195.0 158:5201.0 159:651.0 160:245.0 161:70.0 178:121.0 197:68.0 205:85.0 222:64.0 279:160.0 293:1222.0 294:482.0 295:102.0 329:47.0 346:45.0 359:150.0 458:28.0 482:19.0				63358	1549	104151	77622	1796	9129	12206	10790	5811	12210	49274	46613	5496	52797	35080	7439	5939	2198	3327	8725	2002	2695	2309	3184	5415	142378	55835	106989	3582	36912	5689	160484	13541	15201	6839	71812	74959	5425	8264	90686	8074	11603
215654	541027	217	215654	110:30.0 129:547.0 169:64.0 189:29.0 215:97.0 216:48.0 217:4504.0 230:50.0 231:39.0 257:286.0				1302	3030	2526	4343	2937	6531	6846	7616	7425	4478	5707	3561	13395	9076	9063	4449	1085	3058	2175	5049	3803	3173	5569	3520	6235	4165	2157	7036	8458	1382	3902	7204	6256	4870	3405	8173	12155	3550	9924	9039	1719	3615
215648	802267	253	215648	86:761.0 88:306.0 89:625.0 91:905.0 93:521.0 94:406.0 95:1053.0 97:298.0 98:147.0 100:930.0 101:983.0 103:969.0 104:534.0 105:469.0 106:2186.0 107:4665.0 112:384.0 116:973.0 122:304.0 123:966.0 126:232.0 129:698.0 133:823.0 134:1420.0 135:2142.0 136:466.0 137:275.0 143:240.0 163:659.0 186:14.0 191:220.0 193:109.0 195:222.0 197:1170.0 200:45.0 208:22.0 212:78.0 225:1207.0 234:17.0 248:96.0 249:65.…				4925	2698	4394	5142	2347	3026	3999	3573	6929	4592	12108	16064	18421	15635	19310	18344	4654	11705	13205	17953	6547	5545	10636	4711	6145	1801	6912	1807	8559	10048	7552	6221	2304	2983	2966	14223	12023	23226	13263	17022	2700	14303
213180	1105205	129	213180	85:1807.0 86:108.0 87:96.0 89:466.0 90:42.0 91:6310.0 92:939.0 93:4653.0 94:774.0 95:5896.0 96:455.0 97:1559.0 98:136.0 99:338.0 100:50.0 101:563.0 103:707.0 104:260.0 105:5314.0 106:920.0 107:4111.0 108:688.0 109:2300.0 110:281.0 111:626.0 113:136.0 115:935.0 116:346.0 117:1702.0 118:440.0 119:3825.0 120:1697.0 121:3224.0 122:427.0 123:824.0 124:111.0 125:280.0 126:46.0 127:171.0 128:447.0 129:1…				20019	62704	8368	81275	62439	12975	14954	25634	14891	19943	8183	6051	5315	8670	2853	2478	7546	632	5245	2584	2823	19426	7372	15366	18336	7620	8163	12143	20975	6495	16661	10234	4582	21846	12754	10360	585	6856	32793	4292	15398	4289
212017	517408	146	212017	85:115.0 89:28.0 90:13.0 91:979.0 92:82.0 98:51.0 100:256.0 103:296.0 104:186.0 105:266.0 114:36.0 115:66.0 116:49.0 117:126.0 118:138.0 128:37.0 129:148.0 130:180.0 131:143.0 133:65.0 139:44.0 144:60.0 146:1527.0 147:295.0 172:492.0 248:97.0 320:24.0 394:20.0 468:15.0 470:25.0				4559	3496	6301	4390	3350	9084	4537	11908	5620	4987	4365	10515	2992	8577	13636	114038	11081	45692	23589	69449	4939	3677	3694	2694	5833	6130	3226	3477	8265	2660	4503	5801	2918	6223	4053	28258	7069	2101	12703	7256	6160	67699
211177	568445	99	211177	87:98.0 88:98.0 98:282.0 99:2508.0 100:230.0 104:709.0 112:478.0 116:615.0 125:34.0 130:323.0 146:181.0 153:31.0 155:163.0 158:50.0 159:23.0 160:88.0 165:28.0 172:54.0 173:58.0 189:787.0 197:136.0 198:27.0 202:53.0 212:29.0 300:17.0 321:17.0 330:19.0 342:25.0 346:16.0 348:12.0 351:8.0 357:29.0 358:35.0 364:18.0 368:16.0 390:20.0 395:18.0 398:7.0 405:19.0 407:21.0 412:13.0 419:20.0 421:29.0 423:21…				3480	7169	6057	5568	3757	6356	9325	3835	3018	8311	5484	3836	5057	6657	9141	9171	5466	4185	6092	11144	9942	5927	12962	7737	8565	10409	7523	10546	11387	4670	5306	4781	5341	9342	6347	7656	5793	4859	13673	5748	9740	5518
210986	558826	252	210986	85:117.0 86:542.0 87:262.0 89:210.0 90:118.0 91:210.0 93:50.0 94:38.0 95:59.0 98:452.0 99:83.0 100:8691.0 101:677.0 102:467.0 103:531.0 104:45.0 105:224.0 107:208.0 108:147.0 109:51.0 111:55.0 112:65.0 113:155.0 114:3708.0 115:10528.0 116:1387.0 117:1106.0 118:104.0 119:33.0 120:50.0 121:33.0 122:1104.0 123:119.0 124:118.0 127:219.0 128:276.0 129:195.0 131:427.0 132:589.0 133:2209.0 135:780.0 136…				1893	1636	4129	2294	1051	1605	1039	1102	1206	880	1243	1903	1657	1905	1680	4293	3509	3472	2743	5201	556	1180	1438	428	2166	2095	1952	2348	1782	1055	1173	1680	1659	1904	1120	3068	1773	2224	7667	1197	1247	3831
210853	660757	257	210853	85:472.0 86:2918.0 87:599.0 91:11913.0 92:987.0 94:63.0 95:282.0 96:136.0 97:204.0 98:597.0 99:381.0 102:1219.0 104:1263.0 111:179.0 113:727.0 115:1409.0 116:2017.0 118:547.0 120:91.0 121:306.0 123:93.0 125:118.0 131:2192.0 132:824.0 134:301.0 135:342.0 137:41.0 139:75.0 141:2399.0 142:4470.0 143:958.0 144:14635.0 145:2069.0 146:998.0 152:83.0 153:1016.0 158:2100.0 159:389.0 167:155.0 168:177.0 1…				5605	2658	2599	2515	3519	2726	7804	12614	3932	10710	2783	5508	2809	6752	2260	8839	10906	6079	6272	15168	2158	2681	3800	1810	3618	3286	8310	3242	3288	4723	4004	2706	9838	12790	3011	3951	2458	1515	6268	5334	16576	13778
210842	549084	245	210842	85:1390.0 87:424.0 91:291.0 92:47.0 94:135.0 96:606.0 97:664.0 98:493.0 99:519.0 100:7253.0 101:905.0 102:356.0 104:221.0 105:222.0 111:164.0 112:231.0 113:196.0 114:171.0 115:2043.0 116:410.0 117:1271.0 119:487.0 120:75.0 123:37.0 124:68.0 125:95.0 126:608.0 127:807.0 128:426.0 129:1855.0 130:654.0 131:8454.0 132:1321.0 133:3098.0 136:80.0 140:236.0 141:272.0 142:384.0 143:1826.0 144:288.0 145:2…				21684	8087	35084	4560	3037	7355	5331	5164	8988	3381	12873	9603	2320	9552	5983	40577	21752	63748	70347	43193	12667	2666	14168	2480	8335	9446	11909	3376	8467	15075	4529	4670	9259	5903	7194	7246	15968	24612	21079	8283	16963	36943
210841	1000358	174	210841	85:307.0 86:6375.0 87:626.0 88:394.0 89:298.0 90:78.0 96:151.0 98:152.0 99:298.0 100:3476.0 101:930.0 102:1880.0 103:4361.0 104:470.0 105:236.0 108:101.0 109:271.0 110:152.0 111:118.0 112:756.0 113:315.0 114:239.0 115:482.0 116:423.0 117:1111.0 118:161.0 119:148.0 120:44.0 125:74.0 126:312.0 127:316.0 128:1443.0 129:4341.0 130:2152.0 131:1333.0 132:475.0 133:1393.0 134:257.0 135:238.0 138:79.0 13…				954	4894	1139	3458	2116	29560	47031	41793	10064	17610	1024	924	2331	1686	818	7752	7641	4473	6084	9167	927	4145	918	2896	4176	2611	1037	3405	6676	1108	43392	12931	10780	24109	3801	952	754	1987	6137	1419	14082	7758
210803	367113	245	210803	87:1143.0 88:978.0 90:7658.0 91:3128.0 97:2942.0 103:22743.0 104:2548.0 105:1995.0 108:437.0 110:6230.0 112:2027.0 116:490.0 119:1474.0 120:353.0 121:222.0 129:1442.0 134:9979.0 135:4229.0 137:184.0 140:26548.0 141:1210.0 143:213.0 149:1441.0 152:81.0 153:39.0 156:39.0 166:94.0 184:13251.0 185:1353.0 186:321.0 198:304.0 199:76.0 200:2018.0 201:100.0 205:93.0 212:516.0 213:2867.0 214:1534.0 215:18…				2137	4865	3065	3823	2016	2694	2906	3230	3299	3245	2819	3420	4727	6004	6955	5592	2508	5017	5850	4805	4651	882	4995	2669	11059	2647	2321	4202	7999	5765	3135	9303	2398	3137	2078	5448	1540	3166	11192	3994	2858	8369
210790	371644	92	210790	85:1494.0 92:58709.0 93:5611.0 94:609.0 104:5903.0 106:69509.0 107:6100.0 109:207.0 122:63.0 137:206.0 138:377.0 141:112.0 151:102.0 153:23183.0 154:2057.0 174:126.0 253:33.0 257:23.0 264:19.0 287:24.0 288:12.0 289:19.0 300:88.0 312:8.0 313:25.0 314:16.0 319:11.0 332:9.0 337:22.0 353:22.0 365:21.0 382:19.0 388:23.0 391:8.0 405:19.0 416:21.0 420:10.0 422:32.0 426:24.0 431:16.0 434:7.0 449:7.0 450:…				38630	13577	50407	12730	22025	8988	8398	20783	9984	25822	21145	25398	13358	38116	54081	31370	16752	46610	57138	32965	24116	11253	19536	4265	33612	7419	8407	8512	20415	82311	9465	291440	3875	9824	5623	47361	11918	7802	28894	12122	27305	33471
210343	290362	189	210343	85:516.0 86:111.0 89:2938.0 90:214.0 91:336.0 94:40.0 95:67.0 99:444.0 100:158.0 102:88.0 105:101.0 106:189.0 107:122.0 108:157.0 110:313.0 113:416.0 114:329.0 128:73.0 130:120.0 146:73.0 172:31.0 189:575.0 193:34.0 200:437.0 203:25.0				1805	4334	7331	4658	5129	2065	4658	4052	2440	4595	1579	1281	4936	1623	3302	10953	6724	1004	1030	2721	4131	8140	4355	7928	5160	2878	2256	3262	7126	2773	2465	3360	2174	1357	2306	1075	1588	3579	7144	1931	5030	699
209671	339954	179	209671	91:246.0 92:101.0 93:171.0 95:68.0 97:61.0 104:71.0 105:20772.0 106:1553.0 107:275.0 110:102.0 118:74.0 119:213.0 121:280.0 122:98.0 135:12922.0 136:1718.0 137:461.0 178:71.0 179:14739.0 180:2023.0 181:628.0 193:251.0 194:871.0 195:121.0 196:35.0 323:21.0				101045	706816	268196	1022683	781714	359625	455077	509704	498013	473407	137168	200031	346621	202643	125471	67738	143841	97142	128678	99254	153735	358987	142076	263467	1048098	320514	281385	458264	1042546	216979	467183	499432	358336	338186	442047	109830	107027	305618	329571	159168	305651	75694
209169	344623	99	209169	85:203300.0 86:175550.0 87:478275.0 88:75795.0 89:32435.0 90:34304.0 91:9344.0 92:2704.0 93:2304.0 94:1640.0 95:2043.0 96:26659.0 97:37972.0 98:44429.0 99:1308834.0 100:1009673.0 101:271789.0 102:151620.0 103:78434.0 104:22409.0 105:45718.0 106:8569.0 107:4914.0 108:1268.0 109:1507.0 110:4400.0 111:108340.0 112:23132.0 113:113561.0 114:141668.0 115:203881.0 116:124477.0 117:98754.0 118:32298.0 11…				71338	221038	95163	213759	206572	125994	109475	241284	163968	181531	52106	108026	124773	63168	97804	36474	71906	42273	42487	44979	92315	158409	122558	164129	171416	142679	113857	201098	560876	101226	191652	179096	121950	106444	179750	60631	47379	136473	253949	138550	101945	64748
208603	433835	258	208603	85:341.0 86:6163.0 87:850.0 88:394.0 89:914.0 98:331.0 99:389.0 100:5309.0 101:3626.0 102:1157.0 107:132.0 110:146.0 111:82.0 113:222.0 114:3764.0 115:1320.0 116:6709.0 117:961.0 118:363.0 125:53.0 128:1154.0 129:184.0 133:133.0 134:105.0 135:175.0 137:37.0 141:45.0 142:1813.0 143:1868.0 144:278.0 145:89.0 148:218.0 153:217.0 156:82.0 158:276.0 159:74.0 169:384.0 170:71.0 171:396.0 183:95.0 184:2…				1226	2326	2929	1879	1827	6647	2070	3122	1298	2998	4505	3646	1764	3545	4702	28327	16840	6927	6345	25365	1829	1015	2191	834	2970	2928	1052	2980	4215	715	1635	1304	7772	5450	2468	3316	5095	1249	6659	3287	5495	24540
189391	568027	212	189391	88:202.0 89:50.0 91:337.0 92:88.0 93:96.0 94:2325.0 95:145.0 97:1.0 103:15.0 104:7.0 106:14.0 122:20.0 126:2.0 127:2.0 128:25.0 133:10.0 134:83.0 140:1.0 152:21.0 153:58.0 155:112.0 165:62.0 171:1.0 173:2.0 177:80.0 179:100.0 180:27.0 181:7.0 189:10.0 190:1.0 191:10.0 193:524.0 194:51.0 196:57.0 197:159.0 204:22.0 205:11.0 208:19.0 209:2.0 212:3563.0 213:477.0 214:102.0 219:9.0 232:2.0 233:1.0 23…				1940	3735	6628	3046	3078	6713	2720	6598	3884	2146	16638	6502	3602	12255	30629	7636	3394	5710	5245	11950	9052	3029	8634	3140	4463	3473	2500	2858	4674	2578	3565	3751	2236	5231	2003	10109	7154	3066	6268	2790	3454	4022
189054	992773	116	189054	85:47.0 88:46.0 89:57.0 91:31.0 94:3.0 101:38.0 103:127.0 106:3.0 107:25.0 110:36.0 112:12.0 116:4073.0 117:677.0 118:110.0 119:33.0 129:129.0 130:62.0 131:107.0 132:19.0 133:62.0 144:4.0 145:47.0 150:1.0 151:1.0 158:30.0 162:20.0 169:21.0 173:4.0 187:44.0 189:42.0 191:114.0 193:16.0 194:1.0 195:187.0 199:31.0 204:67.0 207:4.0 208:64.0 216:12.0 217:64.0 218:16.0 219:45.0 221:110.0 244:6.0 249:36.…				2426	11048	1924	4242	6170	9763	8725	7646	5927	10086	2758	2232	7555	3253	2932	4666	5857	1946	5037	4790	4730	15283	6393	13322	37501	2800	7449	5808	21572	2057	10886	10120	7689	11531	9512	4968	1338	6862	27533	3874	8974	6205
187836	995870	411	187836	85:36768.0 86:3115.0 87:1284.0 88:6409.0 89:2504.0 90:735.0 91:40810.0 92:3119.0 93:3333.0 94:888.0 95:23229.0 96:7631.0 97:71901.0 98:6059.0 99:10991.0 100:1046.0 101:14700.0 102:2292.0 103:99842.0 104:10777.0 105:5856.0 107:571.0 109:8801.0 110:2842.0 111:32563.0 112:3048.0 113:6016.0 114:499.0 115:8704.0 116:4622.0 117:16574.0 118:1810.0 119:2331.0 120:227.0 121:564.0 122:233.0 123:3362.0 124:…				604	2012	384	1749	1248	1245	1912	1731	753	1914	231	267	606	211	359	254	428	328	369	383	492	1281	563	1032	2560	1232	720	1376	4500	728	1100	1125	1213	2378	1186	216	307	372	7872	336	1012	176
187301	571247	144	187301	86:1917.0 87:370.0 98:115.0 100:1024.0 101:446.0 102:385.0 105:149.0 106:100.0 110:240.0 112:207.0 113:98.0 114:405.0 116:338.0 124:48.0 128:431.0 133:182.0 139:33.0 140:86.0 142:266.0 143:138.0 144:23497.0 145:3076.0 146:1617.0 149:184.0 155:96.0 171:1349.0 172:306.0 174:192.0 199:103.0 201:43.0 234:25.0 239:27.0 246:28.0 252:28.0 261:24.0 265:34.0 289:138.0 291:39.0 317:168.0 319:52.0 340:29.0 …				3034	3959	4001	3563	2833	29121	32581	28752	11041	20536	4838	3397	7476	4123	4062	22523	35019	21642	11914	28290	17783	14958	23311	13276	6317	5831	4225	3789	8293	3387	15095	8221	28411	32858	11889	4329	6961	8487	12834	7132	78593	34765
172163	237862	116	172163	86:2829.0 87:1880.0 88:1459.0 89:1276.0 94:2880.0 100:8571.0 101:2023.0 102:2689.0 103:4545.0 104:962.0 105:651.0 107:601.0 108:143.0 112:472.0 113:694.0 114:1732.0 115:1413.0 116:147104.0 117:16078.0 118:6564.0 119:1127.0 128:1975.0 131:1248.0 132:1103.0 133:3569.0 147:27741.0 148:4301.0 149:2002.0 150:70.0 190:4967.0 191:1658.0 192:465.0 218:1326.0				4775237	1395912	3946170	1351561	1630210	3203242	2938701	3241909	2066563	3932096	2359976	3856775	2853433	3668932	2315274	7022904	8237158	6731365	8136784	7641148	6389820	3908352	7287551	3595736	1531566	2024672	2131158	1685834	840731	1546880	2118900	1535762	4104479	3815276	2838434	3563559	5604414	2773496	4632349	3180323	6190543	7704970
170972	673006	243	170972	85:3346.0 87:990.0 88:527.0 89:1741.0 90:1071.0 91:33181.0 92:3262.0 93:729.0 98:687.0 99:1338.0 100:70136.0 101:8263.0 102:4332.0 103:1560.0 104:1056.0 105:739.0 106:255.0 108:90.0 111:207.0 113:365.0 114:272.0 115:612.0 116:954.0 117:2390.0 118:500.0 119:835.0 120:292.0 121:2686.0 122:387.0 123:37.0 127:680.0 129:547.0 130:1167.0 131:3446.0 132:541.0 133:2180.0 134:505.0 135:568.0 137:36.0 139:…				3219	3431	2799	4661	4226	5906	4461	4218	4096	4140	2089	2371	2564	2505	2500	9393	4943	3643	4972	9381	1941	4800	6015	2113	5308	4030	3634	5503	7962	3992	4959	6159	4383	3795	4323	3794	3667	2588	8021	2441	7896	10442
170971	646887	124	170971	85:4711.0 86:11811.0 87:2123.0 88:798.0 89:1975.0 90:548.0 92:613.0 93:2091.0 94:3596.0 95:4042.0 96:36958.0 97:8136.0 98:8117.0 99:7661.0 100:19017.0 101:5602.0 102:4760.0 104:1374.0 105:3921.0 106:2422.0 107:2250.0 108:2623.0 109:2396.0 110:1747.0 111:2836.0 112:3960.0 113:1399.0 114:2304.0 115:5163.0 116:1517.0 117:410.0 118:912.0 119:908.0 120:854.0 121:2609.0 122:4670.0 123:908.0 124:63643.0…				2540	3149	2380	3212	2985	7047	273	9019	5527	5680	7419	6630	13535	10549	9658	10177	4540	4739	573	9328	2925	5433	2661	3179	4397	2485	2405	5416	4454	2143	6152	7377	7633	6118	5912	10074	12837	13421	13113	10665	7143	6797
170821	440002	158	170821	85:638.0 86:2086.0 87:375.0 90:113.0 98:349.0 99:493.0 100:3450.0 101:478.0 102:2512.0 103:239.0 110:99.0 114:584.0 115:362.0 116:738.0 117:308.0 118:614.0 122:39.0 126:72.0 128:988.0 129:768.0 130:581.0 131:453.0 132:619.0 133:175.0 134:108.0 135:78.0 142:571.0 143:139.0 144:179.0 146:119.0 147:1153.0 148:91.0 149:91.0 158:27462.0 159:3866.0 160:1247.0 169:118.0 171:62.0 173:60.0 179:62.0 202:18…				2585	4020	2509	4813	4433	4817	4289	4909	3304	6388	1293	2505	2366	2173	1240	10551	11062	5014	7787	16048	3776	3875	2692	2151	4931	4124	2407	7240	8072	1958	4377	4032	5638	3697	5089	3190	5203	3070	9942	1641	12248	15341
170791	660725	144	170791	91:66.0 98:47.0 100:130.0 103:77.0 114:67.0 116:65.0 140:18.0 142:21.0 144:3072.0 145:275.0 146:227.0 179:21.0 209:31.0 225:35.0 229:33.0 242:20.0 245:32.0 257:43.0 259:22.0 314:26.0 315:30.0 363:13.0 371:17.0 377:23.0				8446	7007	9496	7711	6504	53352	46761	60617	15612	41440	25561	21163	12280	25878	28981	51513	44177	26358	18603	49476	11629	16719	20518	11662	4266	13736	8107	12472	7292	5272	24626	11421	52917	58979	23244	31625	36959	8998	16620	15988	70123	69166
170778	1029746	274	170778	85:324.0 86:143.0 87:317.0 89:377.0 90:54.0 93:65.0 94:113.0 95:348.0 96:199.0 97:367.0 98:105.0 99:469.0 100:1640.0 101:1270.0 102:364.0 103:3445.0 104:315.0 105:204.0 109:184.0 111:432.0 112:82.0 113:151.0 114:887.0 115:1018.0 116:497.0 117:2970.0 118:171.0 119:161.0 121:44.0 123:91.0 124:54.0 125:108.0 127:422.0 128:1330.0 129:4956.0 130:1933.0 131:2638.0 132:575.0 133:1199.0 134:324.0 135:147…				1154	3438	716	4069	4105	1979	41506	93198	2027	1552	534	284	958	812	573	2012	3596	699	1075	2299	413	1429	517	1045	2437	860	729	1924	3820	740	1431	681	1263	747	1192	626	545	809	5465	439	4400	2657
170769	883800	156	170769	85:450.0 86:507.0 88:154.0 92:76.0 94:448.0 95:480.0 98:87.0 100:426.0 101:1018.0 102:957.0 105:186.0 106:115.0 107:487.0 109:3376.0 110:201.0 111:240.0 113:255.0 121:237.0 122:54.0 124:63.0 125:66.0 129:754.0 130:119.0 131:175.0 140:800.0 141:178.0 152:72.0 153:108.0 155:425.0 156:4507.0 157:123.0 158:319.0 165:44.0 168:40.0 172:31.0 179:104.0 181:106.0 182:79.0 183:311.0 185:93.0 188:2877.0 189…				19868	3980	2352	2775	2968	2219	2839	2438	5093	2405	14880	19801	5869	23961	15881	27270	6620	14983	25658	29678	22143	8543	22257	4262	4898	6116	11435	4217	10037	32955	2683	5314	4744	4881	3261	108722	22273	7363	8991	24333	2860	49209
170766	686475	158	170766	86:468.0 92:40.0 94:30.0 95:131.0 102:101.0 104:19.0 110:57.0 126:50.0 140:54.0 141:63.0 142:110.0 152:19.0 154:16.0 156:733.0 157:128.0 158:5386.0 159:688.0 160:451.0 233:13.0 477:9.0				3085	5165	4058	5059	5556	12808	13622	18364	5207	11686	11414	7588	4628	9557	6841	23225	18888	11343	12070	22110	26644	29675	43136	26131	4808	7257	6134	6838	9716	3898	9901	8523	13287	11214	8632	11834	16473	3822	8319	6473	20180	30973
170736	758814	192	170736	85:294.0 86:557.0 87:268.0 90:206.0 91:1955.0 92:474.0 102:120.0 104:271.0 114:48.0 115:423.0 118:151.0 119:187.0 122:24.0 129:683.0 130:507.0 141:387.0 143:89.0 145:43.0 148:77.0 158:551.0 159:177.0 160:250.0 162:72.0 171:49.0 176:293.0 177:50.0 185:184.0 186:74.0 187:64.0 188:314.0 191:180.0 192:8723.0 193:1324.0 194:660.0 195:74.0 202:60.0 204:188.0 206:63.0 215:91.0 218:522.0 219:119.0 220:68…				1474	2962	1465	3122	2199	31473	8888	30772	5988	26843	6326	4095	10335	4462	7025	14060	14738	4716	3843	16224	2919	2972	3645	2049	5390	3460	2946	2351	6584	982	5362	8825	24378	35091	11983	6888	4437	1472	7816	4641	23491	16134
170728	708283	174	170728	86:6547.0 87:959.0 88:564.0 100:3292.0 101:604.0 102:1401.0 103:1393.0 104:109.0 107:51.0 110:318.0 113:395.0 114:415.0 115:466.0 116:760.0 117:2497.0 121:145.0 125:104.0 126:123.0 130:1191.0 133:1305.0 143:162.0 144:367.0 146:361.0 147:4445.0 148:799.0 149:1029.0 150:71.0 153:94.0 158:509.0 159:429.0 170:94.0 171:47.0 172:584.0 173:238.0 174:22084.0 175:3698.0 176:3215.0 177:447.0 178:109.0 181:…				7638	15708	15930	11014	16245	94153	101601	72990	37035	76893	24703	25783	24410	26137	24991	86671	68507	59212	51012	75647	20498	16654	32329	13355	6416	41109	24162	16171	24823	5842	33890	45363	81892	132447	47077	28013	28282	15467	12535	25010	66746	93911
170725	632248	144	170725	86:311.0 89:99.0 97:101.0 100:184.0 101:179.0 102:85.0 103:143.0 110:30.0 112:30.0 113:33.0 114:24.0 116:74.0 118:46.0 124:19.0 128:147.0 129:625.0 130:56.0 132:162.0 133:185.0 142:60.0 143:79.0 144:8363.0 145:1065.0 146:532.0 147:454.0 149:123.0 156:71.0 157:210.0 158:28.0 159:18.0 161:22.0 167:16.0 171:36.0 183:16.0 189:102.0 191:106.0 198:19.0 203:38.0 204:120.0 205:49.0 213:34.0 216:23.0 217:…				3867	11041	5980	12911	10506	9022	8454	10930	4608	6717	4986	4644	3681	5766	5790	9719	13813	7283	5283	9870	10659	17677	16696	9860	8877	10820	5726	12333	12416	3647	7995	6218	7169	9826	6911	5884	5645	3176	9159	3508	23047	13040
170663	652488	156	170663	86:341.0 88:61.0 94:41.0 95:47.0 96:156.0 97:102.0 100:285.0 112:147.0 113:274.0 114:59.0 115:98.0 118:93.0 124:33.0 128:77.0 130:43.0 136:46.0 140:465.0 141:674.0 142:207.0 143:36.0 151:83.0 154:123.0 156:10412.0 157:1201.0 158:428.0 167:36.0 168:40.0 169:22.0 170:45.0 180:103.0 182:51.0 184:30.0 196:46.0 200:16.0 203:15.0 205:129.0 206:80.0 208:102.0 210:18.0 212:35.0 220:27.0 228:28.0 238:17.0…				14504	26507	17465	32181	27502	32098	24417	36681	19833	22884	20718	13184	15561	16823	21043	60729	53315	36899	30398	57170	17818	18320	16930	15037	14218	34353	21058	38429	26843	13020	16208	16347	21087	31603	15952	11297	28481	10870	16396	12789	54428	71904
170507	578503	97	170507	85:1090.0 86:11491.0 92:157.0 94:1007.0 95:1209.0 96:2752.0 97:31368.0 98:3033.0 99:2413.0 100:10450.0 101:670.0 102:657.0 104:165.0 106:155.0 108:196.0 110:294.0 111:271.0 112:315.0 113:418.0 114:1701.0 115:893.0 116:3378.0 118:628.0 123:742.0 124:925.0 125:6384.0 126:1416.0 128:991.0 129:1058.0 133:672.0 139:194.0 140:612.0 141:615.0 142:1338.0 143:585.0 147:1755.0 148:365.0 149:634.0 151:219.0…				2081	5985	3342	3758	6728	4175	5323	6465	5366	5650	2417	2202	2277	921	4187	13524	9643	7291	6070	15050	3181	3660	2058	3836	7146	3478	2674	6312	723423	2007	5554	3329	2885	4018	6041	1966	4994	3342	16079	2309	11725	16780
170498	529748	257	170498	85:1244.0 86:4428.0 87:750.0 88:967.0 89:1538.0 90:167.0 91:280.0 95:95.0 98:2296.0 99:1944.0 100:4492.0 101:909.0 102:1534.0 103:16768.0 104:1040.0 105:967.0 109:410.0 111:239.0 112:321.0 113:1271.0 114:1239.0 115:1508.0 116:2000.0 117:1362.0 118:470.0 119:720.0 120:37.0 121:172.0 126:714.0 128:1198.0 129:1359.0 130:650.0 131:3492.0 132:467.0 133:4024.0 134:634.0 135:483.0 136:74.0 137:77.0 140:…				3832	3485	6643	2428	2371	14317	12155	10738	8363	13798	6753	7208	5207	8476	5626	22441	20250	10658	13344	22551	5775	3440	5959	3314	3823	5477	6481	6344	2966	3682	9079	4417	17513	19385	8464	6590	8555	4787	9625	7972	16681	26886
170496	558227	117	170496	85:1430.0 86:2042.0 87:4602.0 88:222.0 89:448.0 90:215.0 93:181.0 97:355.0 98:592.0 99:1222.0 100:40221.0 101:17989.0 102:4151.0 103:5376.0 104:610.0 105:1615.0 111:179.0 112:1183.0 113:1253.0 114:1332.0 115:2181.0 116:324.0 117:56593.0 118:5802.0 119:4165.0 120:446.0 122:89.0 128:27243.0 129:7494.0 130:6615.0 131:9711.0 132:2935.0 133:11449.0 134:1021.0 135:783.0 136:112.0 137:115.0 140:307.0 14…				2886	8285	2331	4499	4715	4248	3692	5444	223714	4354	4342	5071	3250	2737	5954	2045	5229	632	1402	657	4625	6713	4854	4168	13980	65589	4238	2540	6998	3188	5993	4673	5441	3613	226500	3622	4660	3988	35143	3480	4499	1412
170370	233561	158	170370	85:560.0 86:1128.0 87:802.0 88:158.0 89:531.0 96:102.0 98:439.0 99:368.0 100:332.0 101:282.0 102:5108.0 103:489.0 107:256.0 110:555.0 111:95.0 112:726.0 113:711.0 114:2161.0 115:344.0 118:80.0 123:86.0 124:21.0 128:161.0 129:79.0 130:7479.0 131:1783.0 132:137.0 133:151.0 139:31.0 141:45.0 143:404.0 147:940.0 150:57.0 156:77.0 157:1061.0 158:6155.0 159:737.0 160:286.0 161:59.0 167:53.0 172:37.0 17…				5294	3948	8211	20871	18227	33360	13642	59963	46972	21392	1885	1522	573	1347	703	20048	4354	4416	5234	20941	708	3120	2431	1229	5365	16751	4999	27171	12967	690	10807	34478	22310	15160	25757	2631	1556	564	12498	1679	8586	7442
170351	351925	217	170351	85:6716.0 86:965.0 87:1930.0 97:4479.0 99:11097.0 100:4554.0 101:2433.0 114:1396.0 124:718.0 127:5401.0 128:800.0 129:27488.0 130:5960.0 142:373.0 143:13401.0 144:2212.0 147:324895.0 148:51211.0 149:32693.0 150:2445.0 157:808.0 158:1004.0 159:861.0 160:618.0 171:3575.0 172:149.0 173:5526.0 174:735.0 186:1459.0 187:294.0 204:4422.0 217:32895.0 218:6466.0 219:3134.0 220:468.0 231:273.0 232:4040.0 2…				4775	10160	11962	6428	10041	71598	79587	93138	5183	96547	23366	4108	47779	4820	11927	6148	4339	4084	5786	21684	22404	52445	42060	88252	213110	14138	4773	9612	16099	6893	98561	118758	3404	78211	98106	3906	4263	2095	8898	3583	5000	5140
170341	662689	232	170341	85:759.0 86:6209.0 87:2005.0 90:674.0 91:931.0 93:208.0 95:264.0 96:140.0 99:1294.0 100:55005.0 101:8559.0 102:2106.0 104:361.0 105:976.0 106:472.0 107:503.0 109:298.0 111:503.0 114:1925.0 115:2287.0 118:801.0 119:2040.0 120:359.0 121:1341.0 122:189.0 123:572.0 124:338.0 125:272.0 127:236.0 131:3728.0 133:11423.0 134:1981.0 135:4707.0 136:677.0 137:1635.0 138:374.0 144:12788.0 145:1041.0 147:1584…				12205	9297	11987	9135	9158	44075	31598	35069	21227	41883	8080	6382	1286	9514	9471	59712	50965	27049	25364	46891	9770	12901	9850	13416	2732	17840	14976	16377	7172	8653	15990	10246	52774	59630	24821	8475	8801	11144	20612	2148	31424	60887
170319	843826	259	170319	85:1856.0 86:139.0 87:775.0 90:207.0 91:203.0 92:168.0 93:71.0 94:33.0 95:242.0 96:1193.0 98:880.0 99:6433.0 100:934.0 101:4067.0 102:936.0 106:156.0 107:33.0 108:278.0 109:1354.0 110:693.0 111:1561.0 112:511.0 113:1962.0 115:4285.0 116:1603.0 118:102.0 119:374.0 120:142.0 121:27.0 124:56.0 126:1668.0 127:687.0 128:86.0 129:5737.0 131:1923.0 132:576.0 133:2202.0 134:554.0 135:318.0 136:196.0 138:…				5151	6050	10519	11993	10699	47165	49743	58024	32939	35139	18434	24449	2380	32028	34597	93689	18510	52714	48729	84466	32454	11181	55294	8802	6137	12602	2828	11818	5859	2452	27593	54866	86771	43612	25271	98022	95601	6214	10931	27434	13491	88119
170312	878742	243	170312	103:237.0 105:150.0 119:36.0 125:36.0 129:213.0 133:1033.0 134:114.0 135:232.0 137:193.0 138:58.0 148:166.0 155:61.0 161:19.0 164:77.0 178:68.0 179:159.0 181:529.0 185:21.0 196:34.0 197:94.0 206:63.0 211:5123.0 212:1009.0 213:460.0 214:32.0 218:60.0 220:29.0 225:189.0 226:28.0 227:2189.0 228:411.0 230:16.0 234:12.0 241:80.0 243:4767.0 244:414.0 246:29.0 255:69.0 263:26.0 276:25.0 277:52.0 280:14.…				1087	4554	557	1615	4012	3067	2008	1915	3095	2245	30671	13940	3264	17187	36521	3486	1405	2461	1203	2854	1798	3044	1242	1930	3930	1787	2821	1583	5317	2202	2157	3005	1780	1094	1600	49759	20911	4149	15762	3784	2021	2738
170311	825050	239	170311	85:667.0 86:576.0 87:418.0 88:209.0 94:36.0 96:568.0 99:1301.0 100:451.0 102:92.0 103:528.0 104:118.0 105:577.0 106:169.0 107:294.0 109:371.0 110:485.0 112:286.0 113:7371.0 114:1397.0 115:784.0 116:25.0 118:18.0 119:283.0 120:135.0 121:391.0 123:553.0 124:858.0 125:329.0 126:257.0 128:109.0 130:314.0 131:243.0 133:3695.0 135:1242.0 136:146.0 137:748.0 138:212.0 139:598.0 140:537.0 141:325.0 143:1…				647	2080	2107	1973	5260	4229	2675	4290	2989	4345	2692	3239	1974	4199	2301	1318	1817	946	2906	2049	3556	3505	4782	3704	3856	2974	1587	9009	2865	737	4150	2340	5619	3242	1372	5499	5857	2457	9234	3820	7647	1866
170278	831891	331	170278	85:1119.0 87:1328.0 88:1337.0 89:12743.0 90:1401.0 91:220.0 95:216.0 97:12226.0 98:748.0 99:744.0 100:2802.0 103:73044.0 104:6979.0 105:3646.0 106:121.0 111:527.0 113:750.0 114:1601.0 116:1532.0 117:21176.0 118:2145.0 119:2033.0 120:188.0 121:125.0 127:985.0 129:10222.0 130:2646.0 131:5015.0 132:975.0 133:23758.0 134:3035.0 135:1511.0 136:178.0 140:323.0 141:603.0 142:1018.0 143:3082.0 144:345.0 …				1048	1293	1087	2042	2713	4147	1062	1203	2069	1724	942	774	769	848	692	925	1846	500	758	890	2231	1075	1915	1514	1821	1077	658	2424	2535	958	909	1455	1255	1941	1210	537	567	437	4645	924	2507	889
170272	317921	230	170272	85:1312.0 86:4753.0 87:1013.0 98:839.0 99:426.0 100:285.0 101:579.0 105:170.0 107:272.0 113:1150.0 114:487.0 117:1217.0 118:212.0 119:328.0 128:9144.0 129:907.0 131:1613.0 132:1772.0 133:4785.0 134:970.0 135:255.0 143:378.0 147:19059.0 148:2710.0 149:730.0 156:227.0 157:588.0 160:107.0 162:58.0 170:150.0 172:229.0 174:169.0 178:154.0 199:27.0 202:2894.0 203:576.0 204:317.0 230:4174.0 231:910.0 23…				3056	2243	747	6143	7183	7488	6187	7301	13230	5400	400	619	940	638	439	810	1971	1082	1299	700	787	1582	948	1037	1542	5614	2372	9297	4886	930	4774	3647	13219	3014	11754	801	1337	1893	4551	617	2439	1658
170252	564910	311	170252	85:761.0 86:469.0 87:385.0 88:290.0 89:1025.0 90:55.0 91:782.0 97:170.0 98:326.0 99:485.0 100:628.0 101:9117.0 102:1032.0 103:5609.0 104:449.0 105:652.0 106:96.0 107:515.0 108:62.0 109:319.0 111:146.0 112:154.0 113:695.0 114:146.0 115:1348.0 116:1929.0 117:1776.0 118:310.0 119:445.0 120:86.0 121:678.0 123:447.0 125:176.0 126:136.0 129:3011.0 130:735.0 131:3688.0 132:551.0 133:4442.0 134:863.0 135…				925	3142	2218	2641	2699	1096	1135	586	795	711	5897	6465	1947	8439	5929	4683	3007	3256	3061	5769	1047	1656	629	647	1534	2294	992	1126	3600	1493	1212	909	649	735	778	8356	10771	2876	8431	3046	2522	3582
170248	719356	202	170248	85:741.0 86:796.0 87:635.0 88:761.0 89:7887.0 90:660.0 91:276.0 92:59.0 94:238.0 95:2057.0 96:508.0 97:236.0 98:363.0 99:831.0 100:1841.0 101:1588.0 102:732.0 103:6771.0 104:626.0 105:631.0 107:193.0 108:179.0 109:552.0 111:442.0 112:802.0 113:8765.0 114:5137.0 115:2325.0 116:1324.0 117:7533.0 118:825.0 119:628.0 120:81.0 121:112.0 122:185.0 123:297.0 124:151.0 125:373.0 126:879.0 127:937.0 128:9…				14767	50608	4119	61796	76251	1843	1493	2511	2692	21688	20478	8357	3058	30299	5787	3190	139441	206340	1352	1659	4531	77849	12353	34821	2732	69506	27597	59457	3609	23335	1758	2845	17836	28428	2312	26870	2102	3174	9103	19418	164811	113870
170238	791143	444	170238	85:182.0 86:1310.0 87:616.0 89:153.0 90:179.0 93:404.0 94:498.0 95:1323.0 96:261.0 97:480.0 98:1299.0 99:601.0 100:6902.0 101:2227.0 102:2062.0 103:2059.0 104:189.0 105:165.0 106:118.0 107:3721.0 108:556.0 109:778.0 110:229.0 111:64.0 112:439.0 113:811.0 114:4197.0 115:2982.0 116:972.0 117:2176.0 118:191.0 119:696.0 120:129.0 121:64.0 122:244.0 123:530.0 124:372.0 125:832.0 126:926.0 127:465.0 12…				844	925	731	846	579	828	439	885	1423	829	1367	1553	1809	1820	2557	1740	648	784	428	1975	1699	960	2288	1099	2059	833	591	745	2957	1687	720	885	720	549	811	2094	2058	1310	3339	1477	848	1760
170127	567567	285	170127	86:253.0 87:128.0 88:122.0 89:327.0 91:154.0 96:127.0 98:65.0 99:457.0 100:1057.0 101:172.0 102:124.0 105:168.0 110:1153.0 111:114.0 113:789.0 114:711.0 115:75.0 116:424.0 118:34.0 121:16.0 125:19.0 127:380.0 129:585.0 130:112.0 134:154.0 135:48.0 137:41.0 140:30.0 141:176.0 142:82.0 143:184.0 145:47.0 153:70.0 154:222.0 157:82.0 159:72.0 160:29.0 165:24.0 166:13.0 167:291.0 170:9.0 171:239.0 172…				642	1564	3611	1799	2051	1194	1605	1245	1810	1654	424	6121	2279	7240	23075	1433	1111	1258	1779	1126	3648	1498	1371	1953	3191	1223	1492	1618	3315	1058	1457	1961	1076	1562	1849	8799	4125	1098	5745	3734	2271	1400
169626	650136	90	169626	85:1236.0 89:28.0 90:6199.0 91:289.0 92:206.0 101:219.0 102:141.0 113:1200.0 114:56.0 129:155.0 130:99.0 131:51.0 132:33.0 148:248.0 156:31.0 175:13.0 186:219.0 188:32.0 203:197.0 204:41.0 232:36.0 247:152.0 248:16.0 249:19.0				14276	13454	71068	23386	18316	7124	8446	7002	6161	6819	48581	25766	25419	50485	43338	41014	7258	27696	42037	41154	113832	9946	184398	17594	16630	20252	23735	21796	14115	21782	8646	11646	10840	25059	5575	89408	42215	17495	45235	47437	16922	28936
169624	1002908	256	169624	88:605.0 89:156.0 90:148.0 92:60.0 94:49.0 95:59.0 96:61.0 97:230.0 98:64.0 99:683.0 100:72.0 101:302.0 107:90.0 108:40.0 109:188.0 110:174.0 111:88.0 112:25.0 113:249.0 114:38.0 115:216.0 116:91.0 117:68.0 121:166.0 123:67.0 124:47.0 125:98.0 126:238.0 127:224.0 128:47.0 129:740.0 131:220.0 133:685.0 135:139.0 137:483.0 138:127.0 139:468.0 140:234.0 141:189.0 142:198.0 143:325.0 147:1679.0 148:4…				1499	3034	12975	3042	2440	5600	1769	1931	3267	2106	15982	19086	11998	13235	31191	2963	2064	4120	3153	1832	3638	5426	3656	4981	3323	4870	1163	2444	6676	1088	1721	3153	1375	3885	706	14441	1469	5527	6529	12369	2300	1716
168764	598688	174	168764	85:2029.0 86:59054.0 88:3077.0 89:6773.0 90:871.0 91:357.0 92:3.0 94:32.0 98:228.0 99:1363.0 100:25913.0 101:7993.0 102:4514.0 103:1758.0 104:638.0 105:150.0 108:28.0 109:95.0 112:85.0 113:1305.0 114:1121.0 115:925.0 116:11755.0 117:6347.0 118:1448.0 119:580.0 120:43.0 121:10.0 122:37.0 123:82.0 127:645.0 128:812.0 129:7297.0 130:13451.0 131:3284.0 132:1898.0 133:2114.0 134:176.0 137:53.0 138:38.…				18814	58728	17458	48484	30391	48257	56631	53113	47886	50243	17446	16924	38674	3914	9678	25110	27031	10704	16855	17083	20716	53418	16960	40954	117179	42510	33509	46842	149570	28103	50885	56522	41287	42834	48852	7769	11679	44390	80863	20973	36088	19127
163829	631661	245	163829	85:450.0 87:367.0 94:445.0 95:3240.0 96:777.0 97:722.0 99:801.0 101:177.0 103:1913.0 105:300.0 109:1258.0 111:816.0 112:58.0 113:252.0 115:322.0 123:1406.0 124:781.0 125:241.0 129:4697.0 130:439.0 131:1824.0 133:2132.0 134:724.0 135:249.0 136:141.0 137:395.0 138:118.0 139:175.0 141:331.0 147:7962.0 148:1150.0 153:247.0 157:404.0 158:18.0 163:516.0 164:117.0 169:190.0 170:77.0 171:313.0 176:61.0 1…				963	3366	1265	2555	2213	2707	2929	3080	1987	2610	12039	10283	12377	12555	18478	1645	1645	1385	1484	1804	1229	1804	972	1272	2568	1896	1139	2337	4032	1407	2663	2441	1473	2411	1084	16780	12164	7293	10483	10974	1101	2294
161875	386583	217	161875	85:1641.0 89:407.0 91:1339.0 94:146.0 96:602.0 98:405.0 103:1131.0 104:363.0 105:356.0 106:265.0 107:401.0 109:152.0 110:8071.0 111:4985.0 112:1416.0 114:1107.0 115:613.0 116:934.0 119:563.0 122:85.0 123:124.0 124:95.0 125:183.0 127:1938.0 128:449.0 129:8901.0 130:3350.0 131:2561.0 132:859.0 133:3029.0 137:227.0 141:92.0 142:1635.0 143:14179.0 144:1950.0 145:1560.0 147:15998.0 148:2835.0 149:2500…				8522	12258	2730	2790	8803	9003	11217	16194	14793	6578	7052	5539	3167	10165	4981	6059	5987	6746	9305	15888	4680	11300	7801	2643	6842	6351	3968	13054	12618	6987	6416	22429	9139	11980	5846	11589	3994	4517	11658	4538	3736	13029
161846	642004	188	161846	85:461.0 86:328.0 87:513.0 89:2903.0 90:185.0 91:364.0 93:198.0 94:109.0 95:1250.0 96:475.0 97:254.0 98:163.0 99:249.0 100:1955.0 101:662.0 102:464.0 103:16004.0 104:1573.0 105:1026.0 107:205.0 109:407.0 110:283.0 111:388.0 112:119.0 113:158.0 114:1935.0 115:566.0 116:614.0 117:2804.0 118:100.0 119:631.0 120:46.0 121:201.0 122:221.0 123:317.0 124:247.0 125:187.0 126:129.0 129:473.0 130:390.0 131:…				28735	6285	7959	4567	3188	4199	5433	4825	3272	4282	18556	13474	20653	19492	15844	26992	21001	17507	20093	36086	17056	12559	20733	6419	11929	7851	14446	6783	6089	20652	3383	4781	4594	5260	5461	29495	13980	18122	16788	20641	7443	56611
161397	335593	100	161397	85:1215.0 86:1648.0 88:187.0 93:91.0 95:93.0 97:67.0 99:411.0 100:28280.0 101:3765.0 102:1162.0 115:243.0 127:179.0 140:31.0 141:89.0 142:35.0 144:8403.0 145:879.0 146:366.0 151:155.0 152:45.0 153:27.0 159:1741.0 160:204.0 161:53.0 165:33.0 166:47.0 167:24.0 181:60.0 183:42.0 184:196.0 185:52.0 196:57.0 202:52.0 209:40.0 214:23.0 217:258.0 218:72.0 223:41.0 234:17.0 239:38.0 247:21.0 248:18.0 249…				403467	1180744	450914	718546	830738	672206	465027	712272	556479	535839	292874	106762	452319	125597	286476	288541	278249	119224	151410	312232	400906	521228	487726	274772	108237	970001	237037	1042635	144124	150156	379527	309744	521860	646142	299494	134235	177472	170455	18411	153937	356620	110386
161388	613441	359	161388	86:420.0 87:275.0 95:260.0 96:333.0 98:578.0 99:552.0 100:3391.0 110:185.0 114:930.0 115:380.0 116:227.0 117:1432.0 127:148.0 130:493.0 131:1806.0 132:263.0 133:1572.0 134:497.0 140:50.0 147:19751.0 148:2765.0 149:1259.0 151:168.0 154:324.0 158:288.0 159:250.0 160:116.0 161:84.0 168:74.0 169:195.0 170:59.0 172:206.0 173:271.0 174:896.0 175:236.0 176:127.0 179:117.0 183:75.0 188:224.0 190:533.0 19…				2277	39961	1180	44513	21750	76742	45223	54895	120149	74326	1140	1952	3456	2939	7680	4351	3878	2666	3597	5417	4675	37287	1218	13396	25769	21813	1598	26496	40664	1603	96136	99739	123468	154745	90636	3317	7199	3342	6585	3973	4962	5257
161376	765350	424	161376	85:193.0 86:60.0 87:28.0 98:204.0 99:233.0 100:267.0 101:129.0 102:34.0 111:128.0 114:43.0 115:215.0 116:89.0 122:10.0 125:56.0 127:133.0 128:75.0 130:146.0 132:36.0 140:83.0 141:175.0 142:92.0 143:108.0 144:111.0 145:463.0 147:1499.0 149:173.0 155:69.0 157:113.0 158:194.0 159:39.0 167:31.0 168:78.0 169:40.0 170:48.0 171:601.0 172:183.0 173:74.0 180:39.0 182:13.0 183:46.0 187:26.0 188:41.0 190:47…				2547	6140	5257	8929	4050	2872	611	4365	3508	1814	2724	3913	5243	6548	3107	3359	985	3413	2841	3775	1838	1044	1677	1030	1452	5872	1626	5768	3894	1903	1662	4821	4368	2829	2696	7819	13944	6471	6883	9355	1080	4045
160784	651070	331	160784	85:391.0 86:682.0 87:523.0 88:445.0 91:777.0 93:3917.0 94:29.0 95:1974.0 96:574.0 97:5136.0 98:1365.0 99:843.0 105:618.0 107:1679.0 109:657.0 110:488.0 111:149.0 112:163.0 115:308.0 116:2949.0 117:10512.0 118:869.0 119:1195.0 120:489.0 121:3727.0 122:393.0 123:210.0 124:430.0 125:4078.0 127:212.0 129:10243.0 130:830.0 131:1821.0 132:1063.0 133:2094.0 138:2488.0 139:900.0 141:118.0 143:198.0 145:7…				2003	5454	2882	5247	4298	3572	4599	4493	5564	4345	1978	1703	3444	1731	2342	1894	2292	1410	1593	1641	11574	5146	11298	5274	14119	4265	2944	5177	10533	3627	5349	4371	4426	6300	3396	2685	2373	3800	6342	2810	3790	1774
160574	1080639	189	160574	97:14536.0 98:1724.0 99:3874.0 105:12486.0 106:1152.0 107:13766.0 108:10850.0 109:50811.0 110:9105.0 111:23078.0 112:2212.0 113:4887.0 114:1553.0 115:32294.0 116:16694.0 117:64651.0 118:22835.0 119:149920.0 120:69037.0 121:163389.0 122:28673.0 123:51448.0 124:6936.0 125:18903.0 126:3733.0 127:18785.0 128:45287.0 129:534387.0 130:114177.0 131:189599.0 132:59580.0 133:181010.0 134:52794.0 135:13902…				382297	1186284	518237	1221769	1381910	866534	1195877	1324871	1090635	1328771	253474	238698	234813	219020	239065	201844	542289	325775	277982	165049	472168	794198	409362	788074	437246	973805	501127	1215145	13647	415432	1281189	1221598	1017080	994269	1006002	257628	240438	286649	207073	269404	399772	201019
160571	821034	98	160571	85:15291.0 86:1649.0 91:101.0 92:49.0 93:184.0 94:132.0 95:210.0 96:342.0 98:17075.0 99:2272.0 105:148.0 108:272.0 110:219.0 112:2036.0 122:179.0 123:153.0 124:328.0 125:276.0 126:497.0 127:382.0 128:100.0 136:120.0 138:205.0 140:630.0 141:178.0 142:47.0 152:241.0 153:126.0 154:1448.0 155:229.0 160:28.0 163:25.0 164:85.0 165:49.0 166:127.0 168:317.0 169:77.0 170:9.0 178:14.0 180:200.0 182:53.0 19…				25573	98071	45800	6898	148200	81437	81403	60425	80016	100675	17624	15255	35091	28234	26597	17548	28969	13892	48789	22991	61376	62919	102352	113850	139232	65888	39144	136240	169673	36160	108443	75032	98843	81399	54808	39510	74703	46757	66649	17776	119999	9414
146962	225126	183	146962	89:6510.0 90:526.0 91:1681.0 92:368.0 93:500.0 94:112.0 95:250.0 99:113.0 103:256.0 104:41.0 105:10841.0 106:1126.0 107:2774.0 108:373.0 109:663.0 112:42.0 115:252.0 119:126.0 120:84.0 121:2070.0 122:315.0 123:2214.0 124:155.0 125:261.0 128:248.0 131:388.0 137:2247.0 138:294.0 139:239.0 140:54.0 142:46.0 143:47.0 147:1424.0 148:250.0 152:224.0 153:11312.0 154:937.0 155:474.0 162:44.0 167:229.0 16…				5167	14765	12976	10529	20922	22175	11958	15995	10758	16794	6265	6310	3310	5497	10958	4130	7180	5455	6064	973	14205	8668	6529	5797	8262	15352	5976	12109	11773	4293	10258	4091	15847	13458	8842	6723	5009	3516	12013	3959	12303	3516
146723	542885	323	146723	87:50.0 88:28.0 89:65.0 90:27.0 91:531.0 92:60.0 97:51.0 101:33.0 105:37.0 115:342.0 116:155.0 117:392.0 118:66.0 119:70.0 127:83.0 128:160.0 129:163.0 130:80.0 131:682.0 132:81.0 133:195.0 139:29.0 141:53.0 142:28.0 143:121.0 144:42.0 145:132.0 152:18.0 154:51.0 155:29.0 158:51.0 159:685.0 160:123.0 161:212.0 162:25.0 163:43.0 164:18.0 174:15.0 175:43.0 177:79.0 179:30.0 182:12.0 185:33.0 186:17…				454	1669	955	2255	1589	5650	4354	4895	3773	5075	1665	1628	7563	1918	1540	1368	3137	303	1270	757	4115	8073	7543	9679	9369	751	934	1382	3361	520	7694	5808	4028	5361	4870	1324	2721	5345	4925	1794	5065	3235
145862	947374	218	145862	85:1978.0 86:214.0 88:139.0 89:1578.0 90:179.0 91:245.0 92:78.0 93:346.0 94:242.0 95:1428.0 96:151.0 97:1449.0 98:730.0 99:967.0 100:172.0 101:3977.0 102:552.0 103:11801.0 104:1115.0 105:1083.0 106:114.0 107:217.0 108:84.0 109:710.0 110:76.0 111:540.0 112:163.0 113:1248.0 114:192.0 115:1338.0 116:843.0 117:2130.0 118:331.0 119:281.0 120:58.0 121:200.0 123:392.0 124:55.0 125:212.0 126:115.0 127:10…				4279	13577	2169	6956	19805	14263	15109	13151	9494	11234	2918	2269	3802	4243	3058	6592	12767	6773	9261	10144	4765	10940	6733	15929	16769	7759	4863	8355	5611	4835	15898	14433	16227	13932	13937	4551	3807	4380	9830	2794	33587	10739
135384	1008916	155	135384	85:2284.0 86:98.0 87:81.0 89:161.0 91:369.0 93:147.0 95:937.0 96:921.0 97:1740.0 98:470.0 99:644.0 100:93.0 101:55.0 106:90.0 107:427.0 108:148.0 109:541.0 110:202.0 111:563.0 112:309.0 113:203.0 114:37.0 117:411.0 119:74.0 121:264.0 123:964.0 124:244.0 125:732.0 129:192.0 135:224.0 136:44.0 137:1183.0 138:454.0 139:570.0 140:265.0 141:184.0 142:47.0 145:61.0 152:67.0 153:691.0 154:350.0 155:1471…				5304	5262	2360	7913	17837	6593	16244	10874	3363	4632	7851	5587	4284	4781	5163	100535	7813	6424	4475	8165	2835	8718	2216	5302	6145	2561	2627	4342	16512	1513	10377	6695	10950	4482	5290	5723	3252	4564	14251	3921	8701	129103
135325	982547	352	135325	89:763.0 92:70.0 94:64.0 95:68.0 97:175.0 98:192.0 99:409.0 100:403.0 101:840.0 103:4060.0 104:235.0 105:272.0 110:64.0 111:214.0 112:281.0 115:867.0 117:1007.0 118:244.0 119:345.0 120:29.0 124:91.0 126:220.0 127:233.0 129:1187.0 130:264.0 131:950.0 133:1131.0 136:42.0 138:45.0 139:42.0 141:608.0 142:742.0 143:498.0 144:191.0 145:158.0 147:4919.0 148:686.0 149:152.0 151:105.0 153:126.0 155:176.0 …				2588	4442	3041	9619	6907	2795	1076	2387	2660	1760	8656	6555	5335	9778	4546	3101	1423	2815	2985	4012	3149	9463	5851	6503	4118	3145	1947	6961	3499	2537	1100	4044	4690	3194	1594	20547	30999	6289	6995	11825	1575	3397
135260	564758	275	135260	85:490.0 87:328.0 88:96.0 89:4491.0 91:278.0 98:198.0 100:1674.0 101:923.0 102:806.0 105:121.0 107:78.0 109:62.0 111:97.0 112:244.0 113:345.0 114:322.0 115:427.0 116:503.0 117:1642.0 118:320.0 119:231.0 127:529.0 128:1646.0 130:631.0 132:26.0 133:1406.0 139:61.0 140:42.0 141:85.0 142:651.0 144:775.0 145:466.0 146:345.0 147:1531.0 149:269.0 150:93.0 151:42.0 153:152.0 154:140.0 155:2147.0 156:1295…				1879	1669	2524	1561	2313	3101	3822	2985	3153	4336	9187	9244	21774	6708	11837	3209	2961	2729	2339	5158	6798	5547	5365	5511	3454	1844	4643	1749	1534	4868	3089	1785	1705	2916	4459	11123	6815	18672	17609	17615	2089	3278
134642	464633	91	134642	85:1427.0 86:90.0 91:14949.0 92:507.0 93:4787.0 94:97.0 95:81.0 96:90.0 97:1130.0 98:319.0 104:191.0 105:2903.0 106:225.0 107:1091.0 108:51.0 110:97.0 111:293.0 112:95.0 119:368.0 140:23.0 146:30.0 174:50.0 186:17.0 428:16.0 430:21.0 434:18.0				11651	13671	9845	15364	13936	13809	40303	13331	12456	14431	1805	4614	5463	4428	2751	4303	11007	8008	10269	4805	6297	8046	4066	6332	16548	15980	49850	26333	37588	5923	21062	11418	11143	20581	10115	3938	7340	7698	25518	2207	6651	7206
134406	945300	129	134406	85:303.0 86:170.0 87:451.0 88:282.0 89:1209.0 91:276.0 93:762.0 94:318.0 95:1457.0 96:676.0 97:1770.0 98:462.0 99:761.0 101:2625.0 102:550.0 103:20868.0 104:1612.0 105:1283.0 106:173.0 107:434.0 108:163.0 109:753.0 110:365.0 111:534.0 112:164.0 113:1037.0 115:470.0 116:275.0 117:1823.0 118:183.0 119:440.0 120:109.0 121:586.0 123:443.0 125:137.0 126:206.0 128:174.0 129:18683.0 130:2393.0 131:3802.…				84820	421196	9206	136914	24276	373254	305344	35940	23731	22242	5758	7450	11814	6324	4975	59630	41274	22928	48571	62706	23918	237879	31902	122084	42850	16267	10866	168081	713569	6410	25677	68568	18720	45871	32909	10142	5611	136289	1040365	7641	71450	71496
134405	682866	132	134405	85:109.0 86:1121.0 87:221.0 88:1298.0 89:907.0 92:123.0 95:192.0 97:471.0 98:343.0 99:452.0 100:1204.0 101:632.0 102:906.0 103:923.0 107:145.0 110:233.0 111:432.0 112:165.0 114:300.0 115:81.0 116:19009.0 117:1467.0 118:851.0 119:110.0 128:497.0 129:126.0 130:682.0 132:29734.0 133:3490.0 134:1967.0 135:399.0 136:130.0 140:153.0 141:313.0 143:698.0 145:295.0 146:133.0 147:3530.0 150:119.0 151:80.0 …				1347	2698	2630	3635	2689	21550	24887	15178	7607	11638	39340	27434	11491	29810	34437	9440	6114	6282	7786	13698	4539	4437	8164	3090	6580	4699	3522	4473	7053	2595	10437	13462	7355	12381	6077	30589	30255	8605	13990	8332	14018	11406
133907	529455	246	133907	85:85011.0 86:38496.0 87:17544.0 88:7712.0 89:19810.0 90:3998.0 91:3022.0 92:461.0 93:269.0 94:1917.0 95:10701.0 96:7250.0 97:1138.0 98:29653.0 99:15728.0 100:102069.0 101:36934.0 102:27953.0 103:37385.0 104:1338.0 105:10218.0 106:280.0 107:1435.0 109:1272.0 110:1548.0 111:3925.0 112:24384.0 113:10407.0 114:28465.0 115:50002.0 116:24692.0 117:21354.0 118:5370.0 119:9793.0 120:1106.0 122:759.0 123…				6915918	1982243	6930050	1841316	1097305	1746401	1533030	1530281	4112259	1565502	4915028	5555963	5160891	5600244	2782677	4351181	2763437	5224190	4835249	4367129	5674583	3090664	4710421	2572739	420846	2888653	6593026	3246836	389275	8147111	1885139	1366811	2640936	1925292	3042647	3259614	6698437	6554260	5442696	6203438	1494286	4108028
133697	521100	153	133697	85:140.0 86:72.0 89:159.0 98:62.0 106:299.0 109:166.0 110:363.0 111:178.0 117:67.0 122:40.0 125:1468.0 126:251.0 127:288.0 128:93.0 136:112.0 138:147.0 140:77.0 147:1534.0 152:455.0 153:5368.0 154:704.0 166:1997.0 167:333.0 168:94.0 175:79.0 176:46.0 181:824.0 182:391.0 183:148.0 198:24.0 212:1298.0 213:336.0 214:64.0 226:23.0 235:27.0 240:127.0 241:56.0 256:1134.0 257:312.0 258:83.0 270:67.0 271…				2271	3529	940	2952	2265	3869	3886	4029	2944	2121	3165	19984	2028	12446	3933	5831	2126	1708	1887	3133	3397	2528	3086	2985	7654	2428	2575	1964	10203	2733	3968	2716	4789	2520	2441	39815	51297	2089	10222	27366	4439	10977
133675	684503	292	133675	87:86.0 88:215.0 90:223.0 94:35.0 95:121.0 97:35.0 101:845.0 103:2484.0 104:248.0 106:88.0 115:141.0 116:1532.0 117:1871.0 119:632.0 121:45.0 123:50.0 129:2733.0 131:909.0 132:162.0 133:3019.0 134:102.0 137:41.0 141:449.0 142:151.0 143:2729.0 144:406.0 145:748.0 147:15368.0 148:2568.0 149:2140.0 150:185.0 151:130.0 159:236.0 161:363.0 168:103.0 169:1290.0 170:174.0 171:433.0 173:1560.0 174:259.0 …				754	867	5606	968	893	815	600	1025	458	988	582	489	890	717	1621	485	392	293	264	381	331	612	21150	635	7080	769	1883	1961	3398	2008	1302	962	313	551	997	1428	695	848	3208	216	581	537
133590	679679	292	133590	102:4074.0 103:42760.0 104:4238.0 107:529.0 117:20595.0 131:7968.0 133:14377.0 134:2526.0 143:8822.0 147:101273.0 148:15149.0 149:11793.0 150:1142.0 151:600.0 175:2223.0 177:932.0 179:319.0 191:39945.0 192:9235.0 193:4883.0 195:231.0 197:963.0 201:2408.0 205:54880.0 207:4958.0 208:1946.0 209:411.0 221:4627.0 223:705.0 229:5992.0 250:134.0 259:693.0 261:296.0 263:324.0 265:443.0 266:264.0 268:75.0…				9174	1929	14565	2674	4726	4479	9493	4360	12162	5053	1030	1602	3044	1399	1284	4937	2631	5126	5174	5007	20849	2315	21150	4996	7080	5893	8021	2831	7273	8948	6185	12503	10699	11826	10238	981	1167	2492	5298	2860	2175	6452
133584	751245	200	133584	85:25418.0 86:23960.0 87:56243.0 88:8133.0 89:7156.0 90:3508.0 91:18700.0 92:615015.0 93:157609.0 94:93699.0 95:10604.0 96:8722.0 97:43574.0 98:11432.0 99:5702.0 100:3331.0 101:2648.0 102:3316.0 103:21279.0 104:93565.0 105:123913.0 106:611794.0 107:135473.0 108:13498.0 109:24765.0 110:12994.0 111:26056.0 112:6991.0 113:3329.0 114:1950.0 115:1241.0 116:1607.0 117:11222.0 118:5466.0 119:9113.0 120:…				4213	1456	4620	2519	1255	2281	2050	969	1041	1691	2698	2602	954	3382	5916	4274	1213	3300	4272	3453	2559	1331	1281	1412	4578	1182	1447	1266	4004	9008	1540	30533	1516	1259	1840	4540	2113	1770	8562	1243	2279	4864
133514	565918	241	133514	85:1549.0 87:340.0 88:503.0 89:6726.0 90:903.0 91:3053.0 92:412.0 93:164.0 94:119.0 95:47.0 96:133.0 97:44.0 98:672.0 99:595.0 101:14334.0 102:1500.0 103:11961.0 104:1484.0 105:583.0 106:41.0 107:898.0 108:46.0 109:319.0 111:276.0 112:154.0 113:2678.0 114:533.0 115:3000.0 116:3746.0 117:3902.0 118:432.0 119:1219.0 121:1846.0 122:288.0 123:1153.0 124:16.0 125:159.0 129:7082.0 130:902.0 131:6394.0 …				1947	5382	5256	5366	9089	7237	5190	4258	5106	5222	12853	12004	6601	14825	20356	10760	11457	6203	10111	11738	5011	3956	5474	6470	3068	4886	2291	6952	6777	1798	8435	5567	7793	3891	8470	17905	15456	8691	8935	8812	10879	6220
133502	675977	211	133502	85:1151.0 86:187.0 87:851.0 88:338.0 89:335.0 90:78.0 92:43.0 93:131.0 94:129.0 96:93.0 97:150.0 98:282.0 101:8715.0 102:1401.0 103:8660.0 104:1146.0 105:834.0 107:737.0 108:105.0 109:193.0 111:271.0 112:99.0 114:175.0 115:1734.0 116:517.0 117:1720.0 118:314.0 120:328.0 121:1289.0 122:209.0 123:730.0 127:266.0 129:5285.0 130:1203.0 131:4026.0 132:569.0 133:10230.0 134:1163.0 135:3024.0 136:96.0 1…				2003	6465	2086	4885	3202	2022	3546	2665	2186	2064	4833	2126	2191	5265	6922	2611	3746	2710	1781	5280	1428	2695	1924	2475	6826	2451	2342	2849	10304	1188	5646	6726	3879	1741	2885	8144	13393	2667	11435	2310	6125	2152
133478	545398	211	133478	98:376.0 99:572.0 101:1932.0 106:328.0 107:591.0 108:34.0 109:407.0 111:141.0 113:2358.0 114:28.0 116:642.0 119:209.0 121:452.0 123:359.0 125:29.0 128:189.0 129:2367.0 131:1367.0 133:2515.0 134:272.0 135:1091.0 136:116.0 137:1049.0 138:132.0 139:212.0 153:150.0 155:353.0 163:248.0 167:122.0 169:701.0 181:560.0 182:112.0 183:210.0 184:65.0 186:19.0 193:266.0 195:278.0 197:174.0 208:207.0 209:160.0…				26462	94390	10504	21698	27768	38107	13174	37206	37454	24436	31152	13867	45942	32821	24222	8820	23429	19273	16000	14124	20530	51975	32838	15590	21610	24068	27254	34382	81374	18510	34409	17071	45664	33941	40058	25809	25686	49672	83792	27032	12043	9435
133467	735258	174	133467	86:1612.0 87:161.0 89:179.0 90:46.0 92:46.0 95:43.0 100:319.0 101:254.0 103:106.0 114:57.0 117:505.0 118:41.0 128:63.0 129:410.0 130:277.0 131:95.0 133:127.0 134:141.0 140:25.0 144:38.0 147:1910.0 148:214.0 155:91.0 159:37.0 163:60.0 171:315.0 172:151.0 174:5206.0 175:953.0 176:469.0 188:36.0 194:34.0 195:19.0 199:14.0 209:46.0 211:58.0 223:53.0 224:79.0 227:30.0 232:38.0 238:200.0 239:66.0 240:2…				9429	7090	10846	9579	9251	24976	25498	27899	18474	22851	7201	7593	3759	6991	6338	81614	39483	21646	16262	56153	13792	11162	13635	7629	5891	15183	10464	13534	11534	8082	15848	48270	30869	23524	28397	9765	11942	2189	10744	3903	48184	65884
133264	450534	94	133264	87:132.0 93:373.0 94:4408.0 95:348.0 98:551.0 99:809.0 101:133.0 102:161.0 103:58.0 105:56.0 106:153.0 115:139.0 116:389.0 117:98.0 119:121.0 129:34.0 130:53.0 131:153.0 132:175.0 133:407.0 140:72.0 141:364.0 142:225.0 143:225.0 144:31.0 146:114.0 147:64.0 148:135.0 157:24.0 158:70.0 160:110.0 162:47.0 172:99.0 173:30.0 174:32.0 176:96.0 188:32.0 197:23.0 231:12.0 272:48.0 273:16.0 280:15.0 287:2…				5139	22621	4615	16668	13556	13056	16075	15883	19385	16312	8018	6444	9529	5122	6162	1831	4653	2585	4437	3078	9231	14165	7431	9610	17483	12616	5776	11943	27908	6212	11124	13375	10041	12734	12019	6104	1898	7011	15109	3734	5641	2247
133032	716262	246	133032	87:2324.0 93:50.0 95:113.0 100:312.0 101:1733.0 104:2083.0 109:420.0 111:2263.0 113:1196.0 118:356.0 121:105.0 125:240.0 127:874.0 128:391.0 129:22579.0 130:2421.0 131:5769.0 132:1596.0 133:13431.0 134:1605.0 135:1050.0 136:109.0 138:23.0 139:91.0 141:423.0 142:2963.0 143:2721.0 144:605.0 146:137.0 147:35217.0 148:8795.0 149:5085.0 150:433.0 151:566.0 153:420.0 154:188.0 155:1714.0 156:50.0 157:1…				3206	2333	2321	1579	3709	6349	5658	2504	2048	4707	3570	1239	1443	2024	1530	1729	907	961	1491	1880	1168	2845	1309	1272	7384	4313	2821	7997	4472	4035	3816	2836	3601	7768	2534	3259	2756	1598	5148	848	4596	430
132143	995909	155	132143	91:46.0 95:367.0 96:38.0 97:205.0 98:46.0 107:98.0 109:107.0 111:44.0 121:143.0 123:274.0 125:93.0 127:40.0 137:270.0 138:93.0 139:144.0 142:16.0 153:273.0 155:2952.0 156:102.0 157:74.0 171:442.0 176:49.0 179:125.0 180:19.0 181:80.0 192:14.0 193:325.0 195:439.0 196:146.0 197:39.0 209:171.0 210:1627.0 211:304.0 227:309.0 229:22.0 312:66.0				7758	9857	8263	13192	18547	7222	16244	2352	2326	10020	5817	8269	2918	3514	2552	2003	11613	6399	2277	3383	5311	11790	3671	7670	7384	3772	2862	6338	12471	2478	3654	3650	16208	10162	6548	5040	2418	8266	15296	4393	6543	1385
131694	473266	140	131694	86:924.0 87:166.0 88:284.0 89:337.0 90:965.0 91:351.0 92:70.0 93:111.0 96:94.0 97:566.0 100:813.0 102:401.0 106:31.0 107:354.0 108:217.0 110:1022.0 112:351.0 113:100.0 114:338.0 115:185.0 118:252.0 119:89.0 120:55.0 121:45.0 124:20.0 127:168.0 130:520.0 131:301.0 132:137.0 133:378.0 134:3455.0 135:354.0 136:168.0 137:36.0 138:38.0 140:6075.0 141:210.0 142:41.0 143:231.0 144:1720.0 145:240.0 146:7…				17415	33911	15200	26425	43730	35188	50391	45380	27154	24623	8749	7943	5006	14745	7521	8923	20924	9975	17884	18927	25345	32793	31363	19712	12249	32774	20377	51545	30746	14947	33160	18196	38549	32690	24668	15984	35122	6508	10036	8808	35429	12358
131668	796287	169	131668	85:464.0 86:58.0 87:288.0 88:62.0 89:966.0 90:78.0 91:195.0 95:46.0 97:269.0 98:109.0 99:416.0 100:291.0 101:1161.0 102:150.0 103:5677.0 104:501.0 105:338.0 109:409.0 111:274.0 112:163.0 113:357.0 114:51.0 115:470.0 116:260.0 117:3090.0 118:282.0 119:473.0 121:32.0 124:64.0 125:28.0 127:219.0 128:24.0 129:5976.0 130:674.0 131:1602.0 132:222.0 133:2194.0 134:233.0 135:197.0 136:56.0 138:26.0 139:2…				1606	3460	1708	3523	2944	2275	1921	2088	2411	3369	813	1672	1801	1158	1210	6359	5413	4125	7187	6339	2004	3899	2644	2128	10928	2136	2953	2776	10956	3227	3066	3070	1367	2100	3059	2110	2885	3029	16714	313	3909	5253
131168	963702	117	131168	85:502.0 86:611.0 87:5721.0 88:2070.0 89:3587.0 90:282.0 91:207.0 93:89.0 94:63.0 95:180.0 97:130.0 99:442.0 100:54.0 101:5304.0 102:718.0 103:11365.0 104:770.0 105:1096.0 106:166.0 107:217.0 109:209.0 110:80.0 111:227.0 112:37.0 113:398.0 114:79.0 115:831.0 116:7144.0 117:21506.0 118:2544.0 119:1522.0 120:157.0 122:52.0 123:43.0 124:41.0 127:137.0 129:2717.0 130:457.0 131:1894.0 132:234.0 133:25…				40162	158254	26415	170977	235312	98073	125055	100803	79857	92174	26846	22366	62292	24343	25022	12268	32723	20441	23769	15134	32250	104697	30284	89912	228181	78520	55147	99720	488924	48763	118566	126903	69391	79875	115499	21144	17168	81133	78028	32969	54294	11800
131109	874416	301	131109	85:261.0 86:509.0 87:212.0 88:311.0 90:189.0 91:260.0 92:90.0 93:2174.0 94:663.0 95:1575.0 96:452.0 97:171.0 98:269.0 99:217.0 100:360.0 101:1069.0 102:636.0 104:183.0 105:198.0 106:179.0 107:1236.0 109:390.0 110:134.0 111:124.0 112:560.0 113:173.0 114:91.0 115:68.0 116:253.0 117:213.0 118:146.0 119:313.0 121:911.0 122:630.0 123:830.0 124:202.0 125:67.0 126:241.0 128:191.0 129:113.0 130:589.0 133…				6838	5967	4975	2685	4157	3717	5970	3442	6102	2914	31646	38719	22322	31856	32489	13652	4306	14079	14337	11261	14229	7105	13133	2595	7220	2597	6681	2692	7402	9537	5927	5539	2672	3910	3366	34441	15156	15508	7984	39836	3148	12602
131106	700525	88	131106	86:1281.0 87:954.0 88:16772.0 89:1171.0 90:644.0 91:108.0 94:42.0 95:235.0 97:320.0 98:371.0 99:393.0 100:255.0 101:318.0 102:131.0 103:501.0 104:106.0 106:51.0 107:125.0 109:35.0 110:68.0 111:283.0 112:885.0 113:299.0 114:182.0 115:325.0 117:274.0 119:152.0 120:35.0 121:112.0 123:72.0 125:122.0 127:294.0 128:25.0 129:853.0 131:249.0 132:203.0 133:1966.0 135:404.0 136:40.0 137:90.0 142:214.0 144:…				25942	2178	239660	73785	68547	30018	43314	32572	38524	35142	67687	35591	140512	54558	59269	36260	45416	117856	91592	41077	50639	35791	50201	33136	120075	82149	60565	55040	122103	50186	37184	44256	25231	28302	33840	33023	7087	96929	31245	75305	88068	42456
131101	680261	217	131101	85:1062.0 87:1051.0 89:818.0 90:406.0 91:322.0 93:153.0 94:125.0 95:242.0 97:395.0 98:361.0 99:1103.0 100:233.0 101:2033.0 102:420.0 103:6690.0 104:877.0 105:758.0 106:139.0 107:130.0 108:88.0 109:1023.0 110:175.0 111:1965.0 112:284.0 113:721.0 114:150.0 115:1217.0 116:1467.0 117:1780.0 118:92.0 119:1210.0 120:228.0 121:103.0 122:46.0 123:61.0 124:95.0 125:222.0 126:252.0 127:808.0 128:322.0 129:…				16794	33333	19136	42139	49827	14336	20209	41405	23596	40609	25420	17293	9152	33193	35335	14536	8738	7584	15009	13546	64524	22357	69817	30898	15727	35791	15127	76460	21260	8085	51486	38495	48242	30425	14387	37237	66364	9241	16881	13393	45202	12237
130741	545454	200	130741	85:364.0 86:698.0 87:274.0 88:24.0 93:17.0 95:11.0 98:441.0 100:3504.0 101:311.0 110:113.0 111:143.0 112:3435.0 113:1158.0 114:2807.0 115:870.0 116:352.0 118:117.0 119:218.0 124:60.0 125:88.0 126:1297.0 127:184.0 128:479.0 130:1756.0 131:1543.0 132:561.0 133:2478.0 134:329.0 135:145.0 137:76.0 139:151.0 140:984.0 141:341.0 142:3412.0 143:492.0 144:256.0 146:347.0 147:5063.0 148:700.0 149:177.0 15…				1527	1958	6725	2378	1599	2786	2563	2001	1269	3116	4192	10887	5729	8427	7817	17804	3518	8740	8099	8612	1232	1680	417	1185	2937	1972	1290	1868	2654	1590	1497	4109	3099	2785	2255	15456	3921	4634	6902	8670	2704	14041
130558	878863	158	130558	86:845.0 87:163.0 88:123.0 91:136.0 95:17.0 96:53.0 100:646.0 102:651.0 104:19.0 105:125.0 108:32.0 111:19.0 112:17.0 115:134.0 116:179.0 117:158.0 118:54.0 123:34.0 124:13.0 128:171.0 129:70.0 130:176.0 133:66.0 135:66.0 140:44.0 142:65.0 143:55.0 147:971.0 154:40.0 158:5893.0 159:680.0 160:255.0 172:51.0 174:1183.0 175:126.0 184:32.0 198:14.0 201:44.0 204:549.0 210:34.0 219:69.0 220:24.0 221:71…				717	5331	1011	1864	2523	7760	4486	10619	3564	7036	973	1328	1717	1649	1147	11386	26466	6730	4482	10593	6822	11580	8561	6347	5439	2243	1613	2959	7255	1165	5729	6282	8672	14504	6734	2155	1760	1860	9998	1649	62740	16156
130465	298393	249	130465	85:1005.0 88:761.0 89:607.0 91:65.0 94:52.0 96:1423.0 97:111.0 99:665.0 101:550.0 102:365.0 103:6439.0 104:515.0 105:560.0 109:24.0 115:323.0 116:295.0 117:1026.0 118:206.0 119:894.0 121:90.0 133:3868.0 136:61.0 140:19.0 141:49.0 142:58.0 144:186.0 145:220.0 147:1801.0 159:144.0 161:287.0 162:46.0 163:196.0 168:7.0 170:25.0 173:36.0 174:55.0 175:325.0 176:97.0 177:358.0 178:86.0 179:32.0 187:55.0…				359	8639	4432	5984	7321	1862	3140	4374	7856	1425	1301	462	2908	800	5942	3641	1631	915	852	1323	1243	4413	3564	4010	9156	2627	1835	5168	3040	3343	4044	2515	2333	2194	3065	955	1191	6014	8954	1895	738	885
130461	377299	191	130461	85:484.0 86:45.0 87:383.0 88:274.0 89:365.0 92:12.0 95:32.0 98:138.0 99:383.0 100:203.0 101:2018.0 102:554.0 103:2562.0 104:159.0 107:78.0 113:117.0 114:18.0 115:335.0 117:288.0 119:200.0 120:107.0 121:127.0 123:143.0 124:50.0 128:20.0 129:485.0 130:184.0 131:976.0 132:234.0 133:1282.0 135:450.0 137:215.0 139:17.0 141:40.0 143:433.0 145:252.0 146:37.0 147:11276.0 148:1693.0 149:1019.0 150:207.0 1…				5990	15383	12968	55863	21525	21349	30798	14732	15159	10044	6672	8713	9481	3354	6375	21720	9773	6835	7541	5440	10723	33942	9689	7731	78554	9336	6507	10648	31214	14795	27795	12777	24177	23015	16393	7002	6562	14302	29958	8359	17477	5698
128096	971543	423	128096	85:1595.0 86:261.0 88:385.0 89:2643.0 90:319.0 91:1906.0 92:345.0 93:6465.0 94:2407.0 95:18344.0 96:16283.0 97:16707.0 98:7250.0 99:2282.0 101:1060.0 102:444.0 105:551.0 106:903.0 107:1992.0 108:1554.0 109:7361.0 110:6331.0 111:5177.0 112:2042.0 113:985.0 116:5553.0 117:41864.0 118:4863.0 119:3036.0 120:693.0 121:2159.0 122:1200.0 123:4644.0 124:2968.0 125:2251.0 128:750.0 129:41410.0 130:5345.0 …				565	3066	650	2753	1472	5053	4920	5362	2075	7302	534	971	620	645	575	1192	1806	1008	1055	947	815	1734	861	2264	2174	687	880	1851	5877	642	5316	3175	4364	7738	2462	944	564	1053	5988	338	3510	1032
128089	896257	369	128089	85:6321.0 86:1066.0 87:3271.0 88:2180.0 89:9022.0 90:911.0 93:6387.0 94:2731.0 95:21421.0 96:6008.0 97:14817.0 98:8003.0 99:4908.0 100:997.0 101:29954.0 102:3459.0 103:67167.0 104:6434.0 105:4049.0 107:4644.0 109:8711.0 110:2718.0 111:7276.0 112:2111.0 113:2823.0 114:554.0 115:5041.0 116:15075.0 117:27967.0 118:3540.0 119:3681.0 121:7415.0 122:1537.0 123:6366.0 124:1402.0 125:2001.0 126:530.0 127…				933	1986	1720	2284	2496	1350	1656	1775	2088	3155	1204	918	781	1284	1638	1050	1513	1392	1819	1314	2064	1104	2039	1415	2666	1725	1598	2863	3738	790	2062	2623	2219	2300	2861	2156	1680	1132	5895	882	4160	1396
128051	716108	144	128051	88:36.0 100:863.0 103:274.0 112:136.0 113:143.0 115:109.0 124:41.0 126:95.0 128:196.0 130:129.0 131:261.0 142:95.0 144:7044.0 145:561.0 146:490.0 147:1283.0 152:22.0 155:88.0 163:53.0 171:171.0 172:205.0 180:11.0 192:121.0 193:36.0 195:36.0 204:843.0 205:266.0 206:55.0 219:52.0 222:38.0 233:45.0 236:41.0 243:26.0 245:214.0 246:71.0 247:80.0 251:29.0 252:19.0 253:14.0 265:40.0 272:29.0 279:18.0 29…				8902	8816	9656	93330	79394	14043	4776	13637	9756	9384	8345	9731	4593	11389	9828	35396	25533	14922	14831	32881	5134	19213	15449	11152	109705	13631	8761	8820	113443	7347	5801	6449	17183	14982	8581	16137	12539	3847	9010	8499	24141	45689
128024	377641	315	128024	85:408.0 86:186.0 87:345.0 92:22.0 93:3631.0 94:118.0 95:31.0 98:69.0 99:356.0 100:198.0 101:375.0 105:617.0 107:194.0 108:101.0 109:65.0 110:36.0 113:89.0 115:228.0 119:206.0 120:69.0 121:467.0 122:46.0 123:52.0 124:23.0 125:17.0 129:132.0 131:1321.0 132:214.0 133:1704.0 135:541.0 137:73.0 141:28.0 142:17.0 144:46.0 145:61.0 147:2689.0 149:385.0 151:241.0 152:51.0 153:122.0 163:39.0 165:155.0 16…				37721	66175	7685	42414	27750	22600	53686	22019	16124	21160	13402	9923	28063	7103	7722	5132	8237	5014	5866	4019	9839	16284	9999	9725	50308	18292	44096	37845	68380	14305	21663	18008	12118	13671	2081	5569	20226	13544	17478	5012	11425	5155
127847	1015842	91	127847	86:133.0 89:550.0 90:291.0 91:26043.0 92:5464.0 93:11603.0 94:1424.0 95:10063.0 96:420.0 97:1873.0 98:169.0 99:249.0 103:1897.0 104:627.0 105:20562.0 106:2963.0 107:8601.0 108:2615.0 109:4505.0 110:569.0 111:773.0 115:3775.0 116:1676.0 117:8426.0 118:1480.0 119:5301.0 120:4800.0 121:5129.0 122:1080.0 123:1766.0 124:240.0 127:1158.0 128:4608.0 129:7129.0 130:1215.0 131:7087.0 132:1690.0 133:6028.0…				8054	17109	8300	37478	41314	37657	27340	37026	17637	19581	6778	6100	14450	16371	13199	19114	7792	2909	2055	6607	19222	8670	15613	13449	21823	9533	4255	2418	14445	5593	17272	12734	8629	2280	9782	11869	3889	9787	34565	11747	8172	7148
127453	688619	331	127453	88:200.0 89:375.0 91:205.0 92:162.0 93:2445.0 94:41.0 96:197.0 97:69.0 99:340.0 100:102.0 101:329.0 103:2322.0 104:227.0 105:334.0 106:186.0 108:58.0 110:81.0 111:183.0 112:100.0 113:623.0 115:429.0 116:179.0 117:555.0 121:315.0 122:30.0 124:53.0 125:172.0 127:473.0 129:865.0 130:74.0 131:905.0 132:32.0 133:2689.0 134:133.0 135:646.0 136:45.0 137:120.0 138:63.0 139:15.0 140:27.0 142:261.0 143:905…				968	15480	3545	7902	3071	1104	22369	1399	1047	8664	4247	4823	12657	2512	789	4378	311	225	3128	3883	526	557	765	1129	2035	1547	1736	10758	18174	3432	7440	811	770	964	1039	1032	2519	2163	7629	1290	680	4095
127451	552009	290	127451	85:471.0 86:1454.0 87:1983.0 88:755.0 90:57.0 91:158.0 95:433.0 96:846.0 98:1287.0 99:145.0 100:2218.0 101:3652.0 102:974.0 106:65.0 107:54.0 108:102.0 109:75.0 111:247.0 112:282.0 114:669.0 115:5674.0 119:895.0 120:120.0 121:44.0 122:96.0 126:219.0 127:221.0 128:486.0 129:995.0 130:2758.0 131:13281.0 132:1673.0 133:2700.0 135:249.0 136:94.0 138:480.0 139:111.0 142:967.0 143:976.0 144:6045.0 145:…				9277	29364	10119	28141	6370	2166	69054	2431	2260	31002	13246	18503	43402	8479	2264	2341	1813	1532	2142	2874	932	944	1027	1262	2338	1538	7477	20414	68857	6047	19991	3385	2238	1923	2411	1525	7461	3099	20500	5858	707	3440
126961	931995	325	126961	85:1458.0 86:848.0 87:566.0 88:1041.0 91:334.0 92:303.0 93:129.0 94:127.0 97:271.0 98:1080.0 99:695.0 100:2887.0 101:1613.0 105:5799.0 106:860.0 107:10851.0 108:1035.0 109:915.0 110:313.0 111:485.0 112:831.0 113:910.0 114:1048.0 115:1069.0 116:873.0 117:1964.0 119:883.0 120:803.0 121:378.0 122:403.0 123:2208.0 125:71.0 126:100.0 127:194.0 128:4740.0 129:2914.0 130:213.0 131:1782.0 132:1250.0 133:…				2675	2048	483	1319	1551	1357	1718	1242	1903	1907	11374	9560	9315	10959	940	9317	3899	6266	7297	12600	7005	1364	809	2519	3093	1271	2165	1667	4353	3875	4387	1757	1201	1171	1564	42678	14244	5061	5913	18266	5766	5517
126564	815514	186	126564	85:171.0 87:77.0 88:87.0 89:470.0 90:82.0 91:76.0 92:52.0 93:53.0 94:134.0 95:108.0 96:721.0 97:187.0 98:235.0 99:139.0 100:171.0 101:964.0 102:195.0 103:1532.0 104:169.0 105:125.0 106:53.0 107:49.0 108:159.0 109:122.0 110:85.0 111:148.0 112:393.0 113:112.0 114:325.0 115:279.0 116:1272.0 117:2040.0 118:279.0 119:182.0 120:76.0 121:46.0 122:187.0 124:275.0 125:294.0 126:110.0 127:79.0 128:339.0 12…				2497	6740	4180	6627	6859	5292	5424	4405	4510	4101	1672	1369	2393	1241	2344	3701	3757	3516	3062	2530	11350	4288	4838	5927	9500	2837	3569	3355	8789	3090	3826	4411	2661	5547	4185	1212	2781	2432	6491	1266	5768	2835
126362	458517	186	126362	85:141.0 86:54.0 87:47.0 88:27.0 89:10.0 90:8.0 92:9.0 93:10.0 94:6.0 95:24.0 96:365.0 97:17.0 99:77.0 100:480.0 101:115.0 102:52.0 103:29.0 104:2.0 105:8.0 106:14.0 107:5.0 109:10.0 110:28.0 111:2.0 112:39.0 113:170.0 114:45.0 115:77.0 116:50.0 117:329.0 118:11.0 119:14.0 120:2.0 121:15.0 122:29.0 123:16.0 124:2.0 125:3.0 126:76.0 127:25.0 128:71.0 129:556.0 130:87.0 131:83.0 132:6.0 133:315.0 1…				3230	3987	3364	3530	3657	1179	3258	6369	5148	3788	1669	5857	1824	4017	2007	80121	8051	37202	24282	56124	3374	1799	1930	3441	5472	4555	1892	2680	5969	1565	3948	3304	2854	3497	3252	13983	1456	2369	4496	2043	2941	64747
126355	373421	117	126355	85:54.0 86:154.0 87:13.0 89:1.0 98:3.0 99:4.0 100:45.0 101:33.0 112:3.0 114:6.0 115:2.0 117:1467.0 118:87.0 119:19.0 125:4.0 128:92.0 130:18.0 132:5.0 133:76.0 142:17.0 143:9.0 147:205.0 156:90.0 157:13.0 158:397.0 159:43.0 160:1.0 166:2.0 172:38.0 173:94.0 174:32.0 200:1.0 202:34.0 230:86.0 231:8.0 240:55.0 245:214.0 246:67.0 275:2.0 285:4.0 290:4.0 299:8.0 339:4.0 457:3.0				45084	134814	46478	118406	97218	81099	102561	110021	105271	91463	551879	6143	85867	45377	598853	168898	44800	106464	94035	106154	13855	90305	1596385	80748	249749	77582	58906	92093	264482	59165	85690	9584	72573	65155	86153	27070	4029	78734	80714	38722	8046	155567
126354	508606	110	126354	85:826.0 86:644.0 87:139.0 88:285.0 89:699.0 90:65.0 91:255.0 92:88.0 93:102.0 94:80.0 95:173.0 96:237.0 97:156.0 98:173.0 99:288.0 100:775.0 101:597.0 102:261.0 103:506.0 104:36.0 105:17.0 107:3.0 108:23.0 109:91.0 110:10913.0 111:771.0 112:208.0 113:203.0 114:256.0 115:223.0 116:1454.0 117:966.0 118:157.0 119:102.0 120:630.0 121:39.0 122:7.0 123:6.0 124:38.0 125:5.0 126:78.0 127:70.0 128:82.0 1…				22212	10268	54187	28448	5770	22215	14222	28016	20761	9260	17886	44085	11260	34304	71787	252670	19519	113716	81640	151191	65747	7743	30067	11889	18878	19033	10052	8576	21342	15745	12918	69992	8490	11527	13216	126418	15424	11790	16714	32275	2914	113223
126345	317630	112	126345	96:18.0 98:4.0 106:5.0 107:2.0 112:1405.0 113:81.0 127:5.0 128:9.0 129:35.0 130:3.0 145:5.0 158:310.0 159:6.0 164:3.0 169:1.0 173:7.0 182:3.0 207:2.0 210:3.0 214:33.0 215:4.0 226:2.0 243:4.0 257:5.0 271:4.0 272:4.0 284:2.0 288:2.0 297:3.0 299:2.0 303:2.0 308:1.0 324:1.0 326:3.0 328:2.0 329:6.0 342:3.0 357:6.0 367:4.0 375:9.0 379:2.0 391:2.0 399:1.0 400:1.0 401:8.0 402:1.0 405:2.0 413:5.0 415:2.0 …				6287	11189	9358	11444	7452	21235	22313	46520	27374	9079	1895	7744	2782	4293	3296	90289	12395	26094	23675	27040	7483	4537	5375	5634	97900	10646	5595	16668	11847	3560	16836	14556	19637	13725	10709	12174	4219	3479	26283	2839	13342	123329
126344	607526	108	126344	85:53.0 86:61.0 87:23.0 88:36.0 89:97.0 91:123.0 92:26.0 93:241.0 94:1216.0 95:109.0 96:5.0 97:20.0 98:39.0 99:16.0 100:573.0 101:85.0 102:21.0 103:342.0 104:39.0 105:6.0 106:47.0 107:144.0 108:2043.0 109:152.0 110:8.0 111:7.0 112:9.0 114:65.0 115:185.0 116:171.0 117:117.0 118:23.0 119:7.0 121:6.0 122:41.0 123:2.0 124:7.0 126:5.0 127:9.0 128:7.0 129:272.0 130:228.0 131:50.0 133:230.0 134:42.0 135…				2393	3644	5567	6757	6256	5361	4526	3347	3219	4451	5891	5650	4952	5585	13185	7155	2023	3293	3841	6510	6980	2420	10023	5634	6670	4907	2610	4153	7521	3908	3165	7025	2481	3102	3621	6604	4565	1989	18336	5087	3311	2845
126342	191304	116	126342	85:398.0 86:495.0 87:569.0 88:3085.0 89:755.0 90:131.0 91:355.0 92:8.0 93:25.0 94:7.0 95:123.0 96:237.0 98:431.0 99:234.0 100:3260.0 101:313.0 102:120.0 103:83.0 104:1.0 106:17.0 107:10.0 109:29.0 110:91.0 111:314.0 112:8.0 113:162.0 114:161.0 115:48.0 116:5195.0 117:723.0 118:207.0 125:200.0 129:303.0 130:63.0 131:2.0 133:96.0 135:9.0 139:51.0 141:4.0 143:231.0 144:3706.0 145:396.0 146:92.0 147:…				357518	1083926	432710	815757	815799	1217976	20192	1597345	867894	696005	13495	148419	187628	213110	12622	169609	496331	216479	287118	281572	582986	967627	30649	740924	6859	1144121	700121	1367126	1564310	544788	808013	620379	762067	1303094	503785	191089	187705	234668	13300	44679	720342	144844
125802	891034	204	125802	85:128.0 86:55.0 87:241.0 88:172.0 89:1092.0 90:81.0 91:84.0 94:58.0 99:68.0 101:1298.0 102:235.0 103:10107.0 104:763.0 105:383.0 111:90.0 113:255.0 114:101.0 115:413.0 116:605.0 117:4206.0 118:405.0 119:364.0 120:62.0 121:61.0 126:54.0 127:256.0 128:61.0 129:11444.0 130:1321.0 131:1687.0 132:167.0 133:2588.0 134:303.0 135:151.0 137:29.0 139:75.0 140:44.0 141:160.0 142:89.0 143:1116.0 144:58.0 14…				1253	7151	1973	12575	14535	60955	66105	13777	10530	20524	1992	1874	8468	1835	2514	8121	7220	8515	6930	8716	11139	9769	14213	7441	11617	2962	2150	2782	9303	3132	76126	103864	90992	15757	64623	3038	3064	24042	9439	2634	14904	8499
125797	1093785	259	125797	85:151.0 87:38.0 89:204.0 90:33.0 95:124.0 97:652.0 98:89.0 101:576.0 102:143.0 103:3448.0 104:379.0 107:141.0 108:77.0 109:97.0 111:81.0 113:100.0 114:37.0 115:289.0 116:373.0 117:828.0 118:76.0 121:87.0 127:122.0 129:2145.0 130:215.0 131:486.0 133:621.0 134:123.0 135:48.0 141:139.0 142:45.0 143:405.0 145:92.0 147:2262.0 148:301.0 149:267.0 150:100.0 151:40.0 153:80.0 155:118.0 156:25.0 157:728.…				997	3774	1348	2876	2571	3467	2039	2520	3545	2245	883	903	2506	1239	727	7488	7064	7056	8345	10210	670	1395	905	1132	3282	1114	830	2057	4527	1033	1867	1517	4418	2146	2798	1168	692	3205	5036	1590	12206	15100
125790	1013563	204	125790	85:486.0 86:131.0 87:2030.0 88:144.0 89:1321.0 90:89.0 91:435.0 92:56.0 93:366.0 94:196.0 95:914.0 96:348.0 97:238.0 98:191.0 99:503.0 100:523.0 101:688.0 102:133.0 103:2942.0 104:253.0 105:266.0 107:89.0 108:231.0 109:203.0 110:173.0 111:160.0 112:218.0 113:283.0 114:244.0 115:224.0 116:525.0 117:1284.0 118:185.0 119:256.0 120:38.0 121:197.0 122:76.0 123:142.0 124:58.0 125:45.0 126:101.0 127:72.…				1080	5335	706	4141	4426	8374	4061	15068	5959	8025	1124	722	1916	1245	853	1454787	1826944	1031944	1232460	1920963	6376	20085	6202	18912	7343	1273	2539	3582	6520	1688	6072	8702	2858	4150	5215	2201	1252	3604	13020	1286	2398328	1950300
125488	755595	315	125488	86:65.0 87:117.0 91:79.0 95:47.0 99:311.0 100:452.0 101:1037.0 102:213.0 103:540.0 105:110.0 109:27.0 113:246.0 115:1190.0 116:192.0 117:452.0 118:69.0 119:59.0 121:50.0 122:13.0 123:43.0 125:65.0 127:399.0 128:65.0 129:1520.0 130:158.0 131:163.0 132:121.0 133:2457.0 134:232.0 135:853.0 136:65.0 137:190.0 138:28.0 140:66.0 141:156.0 143:1250.0 144:231.0 145:244.0 147:2552.0 148:208.0 149:348.0 15…				31792	24058	27683	19133	15583	3120	1321	2723	4788	1724	26429	36069	18613	26175	46179	35824	30034	75715	58604	50807	35824	9628	22846	7617	8147	22546	22171	16747	7595	28413	3096	9778	7225	4741	5089	49915	113500	19500	19064	15913	16901	22578
125462	708530	160	125462	86:535.0 87:383.0 88:243.0 98:167.0 100:513.0 101:479.0 102:138.0 103:337.0 113:19.0 114:311.0 116:466.0 117:710.0 118:275.0 128:67.0 133:438.0 134:303.0 136:37.0 144:74.0 147:353.0 154:55.0 157:157.0 158:96.0 160:6212.0 161:839.0 162:561.0 163:35.0 164:27.0 174:284.0 176:88.0 184:48.0 187:69.0 199:27.0 201:29.0 211:28.0 213:11.0 218:166.0 226:20.0 232:183.0 234:21.0 252:10.0 265:102.0 266:43.0 2…				124833	158478	323764	319548	295142	30199	21088	38568	37009	49450	92714	63771	37333	93745	66285	52659	154153	89179	44558	49737	48178	38612	68927	14805	140610	401689	396241	586984	98363	183668	23404	18246	39346	40097	16954	57621	100340	23281	36393	21487	132256	67634
125455	630430	229	125455	85:334.0 86:2244.0 87:365.0 88:269.0 90:261.0 92:155.0 97:154.0 98:254.0 99:153.0 100:5822.0 101:999.0 102:1800.0 103:536.0 106:63.0 110:244.0 113:280.0 114:643.0 115:6703.0 116:1597.0 117:999.0 118:235.0 119:557.0 122:51.0 124:56.0 125:46.0 126:107.0 127:162.0 128:140.0 130:311.0 131:930.0 132:695.0 133:689.0 134:196.0 138:46.0 139:40.0 140:127.0 141:374.0 142:393.0 143:172.0 144:118.0 145:133.0…				2306	15307	7548	4676	2444	1156	5863	5234	2308	4671	89378	67363	24729	86843	107323	6104	2724	4321	7063	5877	26891	2270	7447	1575	5702	1931	1857	2636	7650	3255	1054	2821	1213	4937	2741	117352	103318	2420	33670	27166	1244	7005
124996	505556	166	124996	98:24.0 105:35.0 110:69.0 117:122.0 119:16.0 126:27.0 133:136.0 134:66.0 140:2595.0 141:97.0 147:67.0 165:60.0 166:2605.0 167:69.0 176:20.0 184:342.0 200:80.0 209:1286.0 210:37.0 223:202.0 268:72.0 313:178.0				11668	13609	15030	16365	16407	23189	31071	30522	27525	21040	37899	29789	35742	38776	59260	12285	10914	17288	18910	17282	28722	31777	20730	32746	29961	20069	20099	16604	25447	18300	34531	37857	17755	18927	23205	32573	26061	25838	13878	23925	10933	13178
124960	694811	88	124960	85:399.0 86:19.0 87:361.0 88:13159.0 89:1663.0 90:50.0 93:113.0 95:329.0 97:788.0 98:314.0 99:71.0 101:6355.0 102:369.0 103:148.0 109:153.0 111:278.0 112:96.0 113:32.0 114:18.0 115:632.0 125:101.0 126:49.0 127:104.0 129:336.0 130:67.0 131:50.0 143:514.0 144:84.0 157:901.0 158:65.0 159:35.0 171:155.0 185:203.0 199:109.0 212:14.0 213:124.0 227:68.0 232:15.0 239:160.0 241:162.0 255:52.0 284:116.0 28…				11500	10731	3746	9861	8052	7715	8370	10902	16153	7989	3480	3766	2860	3691	2316	14620	4286	9855	10544	13341	5472	4475	12359	5552	7564	3012	20223	2494	9744	19718	9931	7928	4989	3340	7143	3602	3450	1934	11789	3726	1469	15072
124602	1096375	204	124602	85:135.0 88:80.0 89:389.0 91:879.0 92:185.0 93:71.0 96:120.0 97:512.0 99:286.0 100:70.0 101:2197.0 102:395.0 103:4540.0 104:1018.0 105:18559.0 106:1444.0 108:64.0 109:83.0 110:19.0 111:164.0 113:284.0 115:680.0 116:1088.0 117:2168.0 118:247.0 119:244.0 120:58.0 121:36.0 122:25.0 123:26.0 125:72.0 126:28.0 127:282.0 128:72.0 129:6708.0 130:696.0 131:1046.0 132:193.0 133:1825.0 134:143.0 135:106.0 …				1131	6270	5866	7823	7580	2624	3737	3391	3845	2239	4004	4230	6259	7317	6285	851	1045	822	1045	1197	2963	3373	3510	2921	5046	3836	2114	4909	4766	1702	3360	2253	2611	2039	1723	2743	1965	3681	9886	4685	1906	1124
121890	360560	155	121890	85:769.0 86:320.0 88:141.0 91:1195.0 93:598.0 94:96.0 99:169.0 100:78.0 101:150.0 103:86.0 105:242.0 106:60.0 107:1026.0 108:98.0 109:697.0 110:177.0 114:87.0 115:356.0 116:190.0 120:27.0 121:1095.0 122:69.0 123:211.0 124:25.0 125:339.0 128:73.0 132:226.0 134:195.0 135:65.0 136:91.0 137:1247.0 138:7.0 139:469.0 143:167.0 144:88.0 147:887.0 149:424.0 155:4112.0 156:212.0 163:1600.0 164:91.0 165:73…				10477	15718	12293	6941	2340	23981	2152	11619	15570	4794	18767	18876	30532	17972	22995	15995	12589	16486	16449	17540	30872	9645	39645	1315	16006	15818	12244	3620	17926	11387	8890	1255	12087	20491	2858	19592	20917	20078	11938	33319	5258	13824
121404	899939	94	121404	85:612.0 86:362.0 87:380.0 88:237.0 89:702.0 90:153.0 91:16462.0 92:4321.0 93:11614.0 94:5419.0 95:4757.0 96:1419.0 97:1061.0 98:364.0 99:123.0 102:182.0 103:255.0 104:613.0 105:7361.0 106:2391.0 107:4051.0 108:1394.0 109:1040.0 110:226.0 111:332.0 112:102.0 115:668.0 116:1342.0 117:6441.0 118:964.0 119:4684.0 120:1863.0 121:2912.0 122:648.0 123:362.0 124:187.0 125:62.0 128:394.0 129:5220.0 130:9…				3349	7574	4395	10565	10172	27608	18728	38841	9104	38322	4850	1779	3064	3402	1893	2532	5053	2304	3683	2659	4290	9198	5448	7823	13553	8706	5372	13325	18578	4537	32711	24784	18305	14621	23356	1781	10489	2870	16322	4710	8656	3242
121402	847493	95	121402	85:571.0 86:163.0 87:208.0 88:113.0 89:242.0 91:2137.0 92:447.0 93:2742.0 94:1919.0 95:5755.0 96:2863.0 97:1178.0 99:273.0 100:64.0 101:190.0 103:474.0 104:135.0 105:694.0 107:1162.0 108:958.0 109:1950.0 110:1165.0 111:355.0 113:77.0 115:148.0 116:815.0 117:1858.0 118:189.0 119:336.0 120:188.0 121:1163.0 122:434.0 123:665.0 124:445.0 125:254.0 129:2691.0 130:314.0 131:962.0 133:338.0 134:33.0 135…				5197	11334	2603	15498	19581	192659	75396	204218	150279	224460	4824	4290	6036	1980	6301	14750	2096	8955	15921	15080	5649	11441	6418	7828	23620	12011	6477	31460	41059	5485	170752	230590	185489	69608	183839	3241	2086	11130	40963	4460	8166	16392
121385	903685	285	121385	85:234.0 88:207.0 89:103.0 91:208.0 92:24.0 93:63.0 95:155.0 97:53.0 99:138.0 101:334.0 103:3454.0 104:415.0 107:26.0 109:93.0 110:37.0 111:104.0 112:115.0 113:179.0 114:75.0 117:1429.0 118:131.0 120:49.0 122:87.0 129:351.0 130:109.0 131:553.0 132:72.0 133:1160.0 134:265.0 135:227.0 136:74.0 140:81.0 141:26.0 142:161.0 143:959.0 144:270.0 147:4246.0 148:447.0 149:820.0 150:84.0 151:115.0 152:171.…				982	3485	1205	3032	3792	1977	3486	2688	2141	2986	2301	1676	1624	1730	1976	4067	2900	3420	5074	4680	2095	1947	1948	2287	9312	1600	1296	3294	6741	1485	3746	2959	2628	1806	3483	1975	1153	2128	12218	1233	2753	3051
121384	970174	334	121384	85:283.0 86:408.0 87:603.0 88:733.0 89:4731.0 90:495.0 91:454.0 92:60.0 93:253.0 94:228.0 95:155.0 96:371.0 97:189.0 98:336.0 99:840.0 100:1026.0 101:2067.0 102:835.0 103:18496.0 104:1659.0 105:1371.0 106:475.0 107:218.0 108:255.0 109:201.0 110:372.0 111:395.0 112:394.0 113:396.0 114:621.0 115:1314.0 116:1235.0 117:7103.0 118:850.0 119:865.0 121:304.0 122:70.0 123:119.0 124:243.0 125:92.0 126:118…				905	914	1352	1691	1379	3039	2101	2982	1717	3167	1856	1658	1088	2123	2944	9820	9268	7279	5319	8148	3888	1116	3946	1422	2584	1223	1354	806	2746	1207	1853	2297	2248	3257	1735	2309	2179	583	5428	621	10894	10244
120670	786920	306	120670	85:854.0 86:368.0 87:225.0 88:274.0 90:269.0 91:219.0 94:206.0 95:942.0 98:1376.0 99:530.0 100:2324.0 101:444.0 102:269.0 107:306.0 108:192.0 109:272.0 110:172.0 112:531.0 114:167.0 115:259.0 117:17069.0 118:3407.0 119:2126.0 120:235.0 121:534.0 122:202.0 124:106.0 126:296.0 127:297.0 128:141.0 130:1484.0 133:3427.0 134:966.0 135:2114.0 136:258.0 137:329.0 138:174.0 139:199.0 140:126.0 141:158.0 …				5339	2889	9451	3375	2833	2684	2309	2221	2557	2646	22173	34510	11268	44565	44660	38200	20933	19087	15767	44585	1278	3292	3187	2044	5513	1976	2342	2770	7521	2455	3575	3086	2051	1952	2612	70670	30790	3769	6137	10275	2422	53857
120665	1165455	311	120665	85:506.0 93:48.0 94:155.0 95:609.0 96:478.0 97:389.0 98:237.0 99:330.0 103:943.0 109:487.0 111:302.0 112:52.0 113:26.0 123:240.0 125:11.0 127:96.0 128:141.0 129:6527.0 130:810.0 131:212.0 134:18.0 135:69.0 137:95.0 138:63.0 140:78.0 141:111.0 142:252.0 143:56.0 151:64.0 153:39.0 155:489.0 156:63.0 158:67.0 171:29.0 180:27.0 201:54.0 219:51.0 235:24.0 252:244.0 261:13.0 284:91.0 296:29.0 305:29.0 …				22376	109690	50560	101676	143047	36525	34687	68954	29327	38162	14352	9254	3398	18834	19651	6257	16831	6009	5724	10062	22255	41338	43312	34709	13176	106899	41299	183225	76130	27690	33983	32404	32671	53804	23124	48058	10282	16473	24007	3723	30491	11547
120562	475084	98	120562	98:6741.0 100:212.0 101:112.0 102:564.0 103:798.0 104:118.0 114:18.0 115:31.0 117:125.0 125:62.0 126:139.0 129:186.0 130:232.0 143:65.0 144:151.0 147:222.0 154:45.0 170:105.0 171:760.0 172:143.0 173:85.0 178:18.0 185:41.0 187:151.0 195:21.0 200:1249.0 201:189.0 208:36.0 213:37.0 215:54.0 217:52.0 224:22.0 225:32.0 228:32.0 230:27.0 231:23.0 236:30.0 238:16.0 248:43.0 250:19.0 252:18.0 258:33.0 26…				18398	26160	15775	27451	34596	30011	32989	29616	45753	32729	39947	31433	63982	38934	64739	23985	24630	29802	38027	30284	30266	7906	24656	41354	90565	40031	34848	19855	73697	28495	34799	47357	26222	28822	37752	57658	25092	42841	56558	31838	29295	28752
119066	740885	117	119066	85:299.0 86:105.0 87:57.0 89:281.0 90:48.0 93:175.0 94:43.0 95:592.0 97:483.0 98:301.0 99:201.0 101:67.0 102:27.0 105:209.0 107:153.0 109:132.0 110:51.0 111:263.0 112:37.0 113:31.0 116:455.0 117:8282.0 118:603.0 119:260.0 121:83.0 123:134.0 124:36.0 125:42.0 129:3583.0 130:425.0 131:1100.0 132:2893.0 133:622.0 134:157.0 135:91.0 136:40.0 138:24.0 143:160.0 144:22.0 145:1892.0 146:216.0 159:133.0 …				12696	37126	30601	26862	32411	29461	27723	35499	31497	34278	6839	7726	9477	7536	8964	9318	19805	14917	14338	10705	17149	19528	20895	21086	37591	25366	22316	20437	47377	7377	29456	36260	25279	36703	30096	6558	4739	8129	45142	27291	25580	10307
118967	798698	316	118967	85:245.0 86:352.0 87:48.0 88:82.0 89:126.0 90:89.0 93:62.0 98:273.0 99:163.0 100:1402.0 101:316.0 102:291.0 103:1487.0 104:165.0 106:47.0 107:1215.0 108:259.0 109:34.0 110:105.0 111:171.0 112:197.0 113:56.0 114:750.0 115:380.0 116:1812.0 118:57.0 120:32.0 121:135.0 123:97.0 125:186.0 126:171.0 127:147.0 128:2157.0 129:985.0 130:246.0 131:488.0 132:905.0 133:1092.0 134:113.0 135:290.0 136:312.0 14…				3942	3579	3816	28155	2192	81063	3163	4589	37963	60491	1752	1314	1787	1391	1688	2553	4062	4556	2605	2286	7080	6744	9436	6574	5571	2481	5461	1976	3673	6450	4097	79635	13557	8125	4786	2659	691	23684	7797	1605	1540	2496
117489	1227506	311	117489	85:338.0 91:121.0 93:160.0 94:61.0 95:848.0 96:206.0 97:396.0 98:245.0 99:177.0 100:104.0 101:172.0 102:89.0 103:323.0 107:60.0 109:325.0 110:81.0 111:129.0 112:37.0 113:106.0 114:37.0 116:105.0 120:42.0 121:51.0 122:30.0 123:28.0 124:61.0 125:72.0 128:76.0 129:3306.0 130:425.0 131:159.0 137:50.0 138:22.0 139:26.0 140:17.0 142:217.0 143:106.0 145:25.0 154:44.0 155:265.0 156:85.0 157:110.0 158:23.…				1050	4179	1082	3801	5215	9639	8387	16294	8845	10086	677	871	1070	1858	957	4057	9478	5108	6216	6175	5046	10794	8137	4354	6055	3056	1633	5977	9946	1567	8755	9050	9147	8626	8230	2228	1012	2496	12386	532	24004	6409
117193	805633	361	117193	85:34.0 86:107.0 87:381.0 88:246.0 89:844.0 90:22.0 91:26.0 93:35.0 94:27.0 96:61.0 97:58.0 98:131.0 99:254.0 100:3249.0 101:1126.0 102:435.0 103:3829.0 104:395.0 105:278.0 106:51.0 109:250.0 110:37.0 111:144.0 113:215.0 114:978.0 115:1404.0 116:1409.0 117:1962.0 119:103.0 121:63.0 122:12.0 124:38.0 125:25.0 129:3475.0 130:759.0 131:1445.0 132:647.0 133:1418.0 134:100.0 135:212.0 136:63.0 139:91.…				733	1947	651	2313	2044	2780	2284	1646	1579	1718	1415	1485	958	1031	1579	712	1346	800	1066	1111	2700	1314	3108	1295	2773	1000	1039	1635	2709	813	2180	3135	4509	2668	2210	1891	1807	1813	7741	1765	1962	1889
117098	871295	183	117098	95:70.0 97:145.0 99:211.0 101:158.0 110:65.0 111:90.0 112:14.0 113:118.0 114:11.0 115:53.0 116:113.0 117:145.0 119:51.0 121:10.0 122:44.0 125:31.0 129:356.0 131:288.0 133:116.0 139:26.0 140:31.0 141:30.0 143:931.0 144:127.0 145:15.0 147:2075.0 148:128.0 149:209.0 153:112.0 154:48.0 155:34.0 157:76.0 169:743.0 170:92.0 171:125.0 173:31.0 179:27.0 180:45.0 181:40.0 183:3189.0 184:236.0 185:230.0 18…				54598	23000	18246	19281	13705	3769	7987	5091	4271	4391	12811	13936	39723	16914	16803	956	1794	1078	756	963	1531	1780	1928	1894	4898	25309	49007	19049	60895	122663	8550	8141	6872	4079	6086	18238	16940	41132	16396	45470	1510	1778
113549	233133	202	113549	88:2446.0 91:620.0 94:120.0 95:39.0 96:81.0 97:242.0 100:113.0 101:504.0 102:33.0 104:183.0 106:74.0 110:7609.0 111:126.0 113:46.0 117:1969.0 118:1305.0 119:346.0 120:148.0 121:6046.0 122:369.0 123:221.0 125:120.0 127:147.0 128:75.0 130:220.0 131:80.0 132:457.0 134:3436.0 135:242.0 136:168.0 138:59.0 142:106.0 143:82.0 144:32.0 153:55.0 154:66.0 157:103.0 160:204.0 161:55.0 162:49.0 164:24.0 166:…				836	5978	3238	6822	28719	4451	4782	4741	30541	5331	16353	12395	5529	17654	25342	3837	12148	10195	2178	6280	24369	4778	24350	6322	16982	23388	20262	29886	91880	2897	31825	21714	20037	2611	4456	17698	6873	27993	79128	8043	13838	8876
113542	386532	312	113542	86:2267.0 87:1148.0 88:210.0 89:714.0 90:1471.0 91:652.0 92:125.0 96:294.0 97:258.0 98:521.0 102:1169.0 104:485.0 105:995.0 106:123.0 107:561.0 109:142.0 115:1070.0 116:362.0 117:698.0 119:2565.0 120:280.0 121:1415.0 122:128.0 123:326.0 127:738.0 131:1996.0 132:566.0 133:3890.0 134:1186.0 135:4591.0 136:399.0 137:356.0 138:82.0 139:100.0 141:84.0 142:84.0 146:473.0 147:2958.0 148:2011.0 150:37.0 …				14567	5392	10944	5966	6635	4933	4458	5175	4459	3532	31345	20839	5144	38204	28978	14003	9386	13963	19897	35232	29494	9446	44837	7380	7851	7746	8168	10342	11994	11283	3628	3394	3381	3639	3441	46539	29396	15009	12722	23065	6143	22790
113541	589329	232	113541	90:146.0 92:63.0 93:102.0 94:67.0 100:25224.0 101:1835.0 102:1538.0 103:1282.0 104:152.0 105:526.0 106:213.0 107:153.0 108:254.0 113:863.0 114:1066.0 115:942.0 116:974.0 117:4334.0 118:675.0 119:805.0 120:178.0 121:146.0 122:1170.0 123:120.0 128:1391.0 130:2429.0 131:5707.0 132:1439.0 133:3914.0 134:510.0 135:695.0 137:4623.0 138:408.0 139:343.0 144:987.0 147:22357.0 148:4293.0 149:2738.0 150:153…				2342	3912	5281	4582	4395	869	1402	1962	1677	967	9686	8678	13323	11292	7174	8780	3555	6478	9147	10222	2130	1111	3223	1252	2125	2385	2452	1327	2525	2188	1176	1591	1269	1134	2387	8525	12281	14756	6920	11034	1923	8469
113535	699364	297	113535	85:886.0 86:803.0 87:60.0 89:3181.0 90:367.0 91:226.0 92:146.0 93:153.0 94:295.0 95:477.0 96:70.0 97:425.0 98:633.0 99:786.0 100:1080.0 101:495.0 102:356.0 104:251.0 105:1332.0 106:288.0 107:512.0 109:505.0 111:670.0 112:325.0 113:2597.0 114:718.0 115:665.0 116:413.0 117:550.0 118:136.0 119:447.0 121:513.0 122:78.0 123:468.0 124:87.0 125:130.0 126:1147.0 127:237.0 128:304.0 129:2485.0 130:915.0 1…				7301	7079	6750	20065	9710	2559	4002	4171	5705	4366	3541	4194	4107	4645	6227	4134	2344	3835	3187	3973	10132	24636	14612	19980	9066	5181	7631	10217	10956	10137	4662	8320	3576	2808	2579	7026	6034	4254	6939	5400	9377	4258
113533	589390	142	113533	85:437.0 87:1234.0 88:3204.0 89:39907.0 90:3348.0 91:2335.0 92:131.0 93:183.0 94:84.0 95:15.0 96:122.0 98:674.0 99:604.0 101:926.0 102:525.0 103:10186.0 104:1145.0 105:2747.0 106:268.0 107:803.0 108:141.0 109:263.0 111:193.0 114:1738.0 115:2772.0 116:1186.0 117:4197.0 118:699.0 119:2427.0 120:296.0 121:1211.0 122:319.0 123:455.0 125:49.0 126:145.0 127:114.0 128:704.0 131:1181.0 133:10024.0 134:16…				2751	6884	5686	7292	5067	40844	18148	40116	19044	21998	4262	3792	29390	4168	3613	22558	9768	12596	15122	21850	23163	7507	25252	12529	35466	8855	5543	3312	9753	5740	9208	62449	23289	10738	19170	6591	7639	19212	13916	23154	12823	19040
113530	584154	89	113530	88:5007.0 89:30413.0 90:2768.0 93:356.0 98:770.0 101:2389.0 102:751.0 103:14805.0 104:1836.0 105:2584.0 106:374.0 107:848.0 108:87.0 112:242.0 114:385.0 115:2787.0 121:1258.0 123:260.0 126:42.0 128:949.0 131:517.0 133:11319.0 134:1183.0 135:4774.0 136:495.0 137:2301.0 142:12208.0 143:1932.0 144:303.0 147:4710.0 148:914.0 149:600.0 151:495.0 153:329.0 158:1986.0 159:133.0 160:460.0 163:496.0 164:1…				7938	29071	7475	11422	25217	45907	35287	71616	29841	39162	6462	4405	20152	5330	5825	2815	6419	4512	5027	2875	33984	12612	41837	21825	94306	18540	15390	2706	96361	20453	18385	102362	61650	23015	31237	4053	3345	19739	29585	6278	12852	1620
113525	406821	164	113525	86:97.0 89:69.0 91:330.0 92:173.0 93:875.0 94:81.0 95:233.0 100:68.0 103:342.0 114:119.0 118:65.0 119:416.0 120:94.0 124:53.0 134:43.0 139:37.0 148:31.0 149:293.0 150:96.0 154:19.0 164:4389.0 165:407.0 166:1457.0 167:222.0 168:49.0 176:50.0 177:22.0 178:39.0 184:132.0 185:21.0 192:24.0 193:341.0 194:36.0 195:37.0 204:36.0 208:39.0 215:19.0 226:22.0 227:169.0 238:130.0 240:47.0 258:35.0 273:32.0 2…				2333	2445	947	3158	2168	2127	2061	2936	3151	2796	3215	6801	1947	6400	2890	12048	12091	1033	1716	1473	2488	3037	1483	1894	4118	1782	1495	1906	4077	1153	2696	2790	2958	2063	2933	6205	5622	3397	12386	1055	1140	1778
113523	720726	110	113523	85:389.0 86:485.0 88:248.0 89:1742.0 90:201.0 91:257.0 92:21.0 95:85.0 96:111.0 98:237.0 99:162.0 100:564.0 101:2178.0 102:295.0 103:677.0 104:73.0 105:563.0 106:114.0 107:193.0 109:372.0 110:18604.0 111:684.0 112:158.0 113:441.0 114:201.0 115:565.0 116:1739.0 117:833.0 118:190.0 121:339.0 122:79.0 123:89.0 124:37.0 125:53.0 126:466.0 127:368.0 128:193.0 129:4221.0 130:705.0 131:682.0 132:274.0 1…				6418	6945	6564	14135	5980	4087	3129	5280	3439	5457	3427	1412	5263	3053	2386	2349	3926	2294	3213	2912	10434	20228	12820	13510	12142	8841	5754	11343	7246	6553	6406	8326	3619	4246	4377	3441	594	7585	12535	2680	4282	2272
113513	580907	313	113513	85:825.0 86:140.0 89:2195.0 90:440.0 91:852.0 92:154.0 93:151.0 94:138.0 99:798.0 100:191.0 101:15515.0 102:1711.0 103:12539.0 104:1127.0 105:1003.0 106:328.0 107:818.0 108:38.0 109:462.0 111:262.0 113:2386.0 114:296.0 115:2254.0 116:3131.0 117:3553.0 118:448.0 119:1125.0 120:123.0 121:1065.0 122:217.0 123:1583.0 124:179.0 125:336.0 126:33.0 127:350.0 128:118.0 129:6037.0 130:1205.0 131:6601.0 13…				1288	2861	3649	1164	1706	2134	1177	2317	2432	1657	3276	2802	5463	3485	4430	16750	7312	15349	16203	18464	1933	755	1903	1109	3716	2209	3131	1775	3058	2623	1754	2216	697	858	2102	3801	4097	3920	4701	5329	3193	12845
112530	757437	265	112530	85:301.0 86:263.0 87:62.0 89:302.0 92:92.0 93:84.0 94:162.0 95:195.0 96:410.0 97:290.0 98:214.0 99:265.0 100:301.0 102:33.0 103:352.0 106:56.0 107:51.0 108:99.0 109:247.0 110:77.0 111:30.0 112:100.0 113:97.0 114:46.0 116:74.0 118:93.0 122:147.0 124:19.0 126:253.0 127:123.0 132:34.0 135:238.0 136:98.0 139:38.0 141:32.0 142:95.0 150:31.0 151:58.0 153:50.0 154:62.0 155:35.0 156:223.0 167:53.0 168:72…				6731	7364	9030	5001	6780	6035	1529	4386	4727	5084	6556	7852	4367	8290	6023	25560	22827	16692	16258	22233	6903	6365	5781	4405	4865	8104	9209	5538	10680	5103	2095	6427	7907	6657	5362	7793	12767	4068	11491	5240	17993	37775
111776	793451	174	111776	86:1613.0 87:117.0 97:10.0 100:526.0 101:125.0 102:199.0 108:17.0 117:332.0 119:23.0 124:14.0 129:371.0 130:205.0 131:636.0 132:36.0 133:155.0 134:19.0 135:31.0 136:36.0 147:762.0 149:111.0 158:33.0 159:9.0 162:49.0 174:4964.0 175:756.0 176:539.0 177:97.0 178:7.0 179:91.0 180:52.0 192:95.0 193:40.0 204:129.0 230:37.0 321:21.0 341:13.0 414:14.0 415:14.0 419:20.0 434:14.0 459:14.0 472:13.0 477:176.…				21261	8964	11358	13666	15931	14665	8567	79319	86707	68513	15231	18330	12033	21022	19524	52932	14468	38698	40316	42099	26310	30915	31858	14453	102034	9558	14881	23076	9303	12932	65134	12740	94531	16984	80512	26836	18259	8209	41541	17063	21213	50188
111735	993367	91	111735	85:523.0 86:109.0 87:193.0 88:116.0 89:544.0 90:53.0 91:5935.0 92:1287.0 93:3139.0 94:976.0 95:1523.0 96:552.0 97:475.0 98:99.0 99:157.0 100:30.0 101:1936.0 102:222.0 103:5778.0 104:1045.0 105:2674.0 106:1046.0 107:891.0 108:231.0 109:408.0 110:163.0 111:115.0 112:26.0 113:120.0 114:32.0 115:668.0 116:685.0 117:3184.0 118:526.0 119:1495.0 120:468.0 121:725.0 122:171.0 123:230.0 124:77.0 125:33.0 …				2654	12934	3470	10576	12481	5406	5694	12623	9661	10863	3969	2619	5688	5708	2683	1106	4818	2427	2649	1625	3552	10560	3573	9541	23078	6680	5780	9472	31554	4940	6822	3412	2348	8613	1030	4930	2386	9382	36561	2505	9826	3379
111732	689146	174	111732	86:1666.0 87:110.0 100:1003.0 102:423.0 115:24.0 116:298.0 118:21.0 129:322.0 130:203.0 142:96.0 143:116.0 160:54.0 171:21.0 174:5420.0 175:772.0 176:567.0 177:40.0 178:16.0 187:14.0 319:15.0 361:13.0 387:14.0 389:132.0 390:28.0 494:18.0				5368	5743	5991	8069	6780	14411	12650	15622	10040	29010	5020	6576	6310	6057	6584	29473	19370	14617	12408	23387	8313	8527	10852	7772	7901	9870	9062	8736	4840	50901	15032	24537	22831	14540	18167	2466	8651	3976	7349	5211	20915	31766
111399	635467	140	111399	85:888.0 86:375.0 87:450.0 88:165.0 90:535.0 91:478.0 92:1435.0 93:20172.0 94:2203.0 95:343.0 96:67.0 97:423.0 98:233.0 99:3379.0 100:140.0 101:1231.0 102:447.0 104:977.0 105:788.0 106:172.0 107:253.0 108:125.0 109:82.0 111:639.0 112:1928.0 113:632.0 114:332.0 116:186.0 119:911.0 121:331.0 123:71.0 124:361.0 125:671.0 126:6046.0 127:254.0 128:2015.0 130:183.0 131:314.0 133:169.0 135:245.0 136:136…				11395	6689	12377	7671	7590	22534	22758	24221	11227	13690	7519	7467	9737	12969	9419	14552	7978	6622	7671	3997	9739	10579	16727	6972	4233	7636	4352	7787	6410	11078	15756	24263	11854	15335	9632	6295	8110	7679	8058	9822	12595	15057
111263	853451	132	111263	100:37.0 104:18.0 111:446.0 113:60.0 116:1334.0 117:103.0 118:46.0 123:64.0 125:379.0 126:50.0 127:98.0 129:61.0 132:3373.0 133:335.0 134:88.0 141:20.0 145:16.0 146:18.0 147:118.0 151:25.0 155:23.0 156:22.0 178:63.0 180:18.0 187:22.0 189:107.0 194:17.0 200:27.0 214:21.0 224:20.0 229:50.0 230:58.0 292:56.0 340:19.0				3888	12378	17467	8477	19330	5962	27588	8921	6240	61636	5258	4351	9591	4948	5181	26647	21652	31680	36192	29321	11857	7136	7367	4966	76511	16375	3984	11465	12848	5002	21755	19167	42540	12412	6086	4603	5225	6300	17534	3360	30783	26351
111255	884835	103	111255	85:229.0 86:140.0 87:126.0 88:78.0 89:1682.0 90:104.0 92:38.0 93:89.0 94:120.0 95:238.0 96:2269.0 97:260.0 98:344.0 99:143.0 100:234.0 101:549.0 102:170.0 103:7692.0 104:579.0 105:368.0 107:145.0 108:86.0 109:39.0 111:38.0 112:83.0 113:153.0 114:155.0 115:155.0 116:355.0 117:3241.0 118:326.0 119:188.0 120:23.0 122:41.0 123:433.0 124:87.0 128:298.0 129:2374.0 130:312.0 131:628.0 132:105.0 133:1511…				22648	74927	24412	70681	106686	74698	89077	70619	65321	78132	23492	13623	37497	18103	17090	20059	45458	31861	35463	17406	30689	51991	34786	46350	140889	47775	34549	62286	177708	27345	91313	106995	629379	80455	82565	23493	12110	44145	141543	15811	73386	17040
111253	455057	133	111253	86:390.0 87:262.0 88:210.0 89:736.0 90:291.0 91:694.0 92:126.0 94:32.0 95:40.0 99:46.0 102:180.0 103:2182.0 104:379.0 105:1270.0 106:307.0 107:1132.0 108:119.0 109:506.0 110:70.0 111:50.0 112:71.0 113:72.0 115:2837.0 116:451.0 117:909.0 118:209.0 119:1366.0 120:263.0 121:1367.0 122:130.0 123:619.0 124:10.0 125:67.0 127:275.0 129:79.0 130:104.0 131:991.0 132:191.0 133:13792.0 134:1695.0 135:7110.0…				30527	45183	56758	35837	24765	28194	25898	24480	37822	10655	27195	57173	61105	37763	29729	62234	24439	44317	52197	69725	96182	29037	92576	33801	29166	52138	44541	36084	30764	59156	23173	27629	16258	16890	10818	63672	84554	63796	81796	72820	34870	73886
111230	412396	102	111230	85:4251.0 86:1730.0 87:846.0 92:70.0 96:57.0 98:93.0 100:1595.0 101:1958.0 102:7690.0 103:1037.0 104:298.0 107:89.0 112:33.0 113:62.0 114:257.0 115:233.0 116:169.0 117:2454.0 118:219.0 119:36.0 128:340.0 129:770.0 130:510.0 132:299.0 133:465.0 135:61.0 143:32.0 158:324.0 160:86.0 161:270.0 163:64.0 173:48.0 174:51.0 176:162.0 177:47.0 202:107.0 292:95.0 299:44.0 373:26.0 407:22.0 447:22.0				16416	4096	157527	28567	23587	9407	5337	13198	4295	4722	41590	45515	7963	31523	202192	132032	16254	110333	37171	133595	23464	4004	29708	4746	5661	17484	6565	7025	7439	7610	5990	17503	4659	5810	4753	116024	69169	6993	251487	19472	25794	68555
110881	314348	186	110881	88:18472.0 89:2189.0 90:1578.0 91:18346.0 92:5987.0 93:2499.0 95:357.0 97:3844.0 106:549.0 107:29795.0 108:2530.0 109:2349.0 110:95294.0 111:2825.0 120:300.0 121:147.0 122:162.0 124:140.0 125:1266.0 132:1244.0 136:581.0 137:153.0 139:38.0 140:3744.0 141:435.0 142:1519.0 143:1288.0 152:847.0 162:145.0 166:27.0 167:154.0 168:38.0 171:1862.0 173:29.0 177:399.0 178:41.0 179:71.0 185:238.0 186:151722.…				4968	2319	3106	1872	1951	1256	1262	4428	1351	2402	3548	2206	818	4398	4028	1287	2180	2359	3863	2459	1943	1816	3802	2297	2634	1584	1378	2389	4206	5340	1153	19300	898	1505	2129	2943	2268	2032	6547	1161	2570	1382
110809	456615	181	110809	89:132.0 90:1282.0 91:3532.0 92:1324.0 93:1129.0 94:2304.0 95:950.0 96:767.0 97:490.0 98:779.0 101:222.0 102:534.0 104:637.0 105:813.0 106:1670.0 107:367.0 108:283.0 109:552.0 110:105.0 111:187.0 112:75.0 115:297.0 116:173.0 118:357.0 119:737.0 120:537.0 121:239.0 122:356.0 123:142.0 124:888.0 125:117.0 126:113.0 127:136.0 128:63.0 129:96.0 130:218.0 132:1036.0 134:953.0 135:148.0 136:844.0 137:2…				5783	7931	25109	4217	7473	2778	3216	6530	4565	3212	5819	7803	3532	3864	32487	10558	3741	11417	8738	10148	5643	6107	23860	3474	17581	3188	3237	4877	9560	6680	6152	15339	2734	4033	3969	6639	19675	2631	8114	786	10517	10203
110803	333570	94	110803	86:541.0 89:90.0 92:2879.0 93:24323.0 94:90487.0 95:6150.0 96:259.0 97:189.0 103:480.0 104:23.0 105:50.0 117:213.0 124:82.0 125:72.0 126:115.0 128:131.0 129:60.0 130:938.0 139:81.0 140:991.0 141:16510.0 142:1408.0 143:693.0 158:28.0 173:629.0 174:156.0 176:112.0 180:16.0 187:73.0 203:42.0 259:24.0 260:49.0 416:21.0 420:17.0 422:16.0 429:18.0 442:16.0 463:23.0 490:16.0 500:26.0				11634	14371	15489	16238	8279	3563	9879	13721	7984	11276	5434	6654	3108	8438	9346	27195	24511	29304	28804	20246	9447	3789	6616	6826	5603	4348	6546	4737	7833	17455	8907	99554	8048	2357	4278	8837	4767	3293	12610	4482	38057	32817
110628	469020	144	110628	85:915.0 86:242.0 98:244.0 99:244.0 100:1001.0 101:39.0 102:97.0 111:68.0 112:64.0 113:251.0 114:110.0 115:102.0 118:31.0 126:36.0 128:149.0 129:76.0 130:131.0 131:297.0 132:163.0 133:154.0 138:38.0 139:29.0 144:2853.0 145:322.0 146:55.0 147:952.0 148:84.0 149:214.0 155:132.0 157:78.0 158:65.0 164:13.0 167:27.0 169:40.0 172:35.0 173:74.0 174:42.0 184:18.0 188:2224.0 189:324.0 190:125.0 191:124.0 …				2052	2120	2433	2977	2520	2962	2771	2618	2350	1956	2784	2438	2442	1970	3054	6412	2879	3425	2416	8347	2859	2348	1305	1812	4127	1933	2183	1793	12600	2335	3287	7472	1334	1319	1294	4985	1290	1517	6249	3292	3268	6143
[truncated: 258 more rows]
[truncated: 13 more columns]

## Sheet: sample analysis
Analysis
MiniX:	578563
Client Name:	Carolyn Klinge
Matrix:	Human Cells
Sample Number:	50
Method:	Primary Metabolomics
Exraction Notes:
Parameters:
Instrument:	GCTOF - D
Resuspension Volume:	50 uL
Injection Volume:	0.5 uL
Start Date:	2021-01-11
Comments:
Data Processing:
Data Technician:	LMV
Comments:	Study normalized to average mtic of the samples.
Data Processing mx:	581524
